# Supplementary material for: Lessons Learned from Implementing Injury and Illness Surveillance in Professional Football: Introducing a New Implementation Framework
Source: Sports Med. 2025 Jul 11;55(10):2375–85. doi: 10.1007/s40279-025-02276-5 (PMC12513881; doi:10.1007/s40279-025-02276-5)
Supplement: Supplementary file 2 — Appendix 2a: QSL Exposure Excel files Prototype (XLSX 2372 KB) [file 40279_2025_2276_MOESM2_ESM.xlsx]

## Sheet: Players-List
Given Name(s)	Family name	MRN	Name&MRN		Start Active Date	End Active Date		Start Active Date 2	End Active Date 2	is Active?	day	2024-07-04	Age (years)	Weight (kg)	Height (cm)	Main Position	Dominant Limb	Player Importance
										FALSE											Player Importance
										FALSE											Player Category ‘’A’’:
										FALSE											Important player for the team. If available, fit and ready to play, the coach will select this player in the starting 11.
										FALSE											Player Category ‘’B’’:
										FALSE											Usually these players are substitutes for most of the games as less important for the team success. Even if available, fit and ready to play, a Player B will play only if a player A is not available, due to, unfit, injury, or suspension
										FALSE											Player Category ‘’C’’
										FALSE											None of the above categories A and B. Usually training with the group but rarely on the match list as substitute.
										FALSE
										FALSE
										FALSE
										FALSE
										FALSE
										FALSE
										FALSE
										FALSE
										FALSE
										FALSE
										FALSE
										FALSE
										FALSE
										FALSE
										FALSE
										FALSE
										FALSE
										FALSE
										FALSE
										FALSE
										FALSE
										FALSE
										FALSE
										FALSE
										FALSE
										FALSE
										FALSE
										FALSE
										FALSE
										FALSE
										FALSE
										FALSE
										FALSE
										FALSE
										FALSE
										FALSE
										FALSE
										FALSE
										FALSE
										FALSE
										FALSE
										FALSE
										FALSE
			,										.	.	.	.	.

## Sheet: 1
B	Bench	July 2024	Monday	Tuesday	Wednesday	Thursday	Friday	Saturday	Sunday	Monday	Tuesday	Wednesday	Thursday	Friday	Saturday	Sunday	Monday	Tuesday	Wednesday	Thursday	Friday	Saturday	Sunday	Monday	Tuesday	Wednesday	Thursday	Friday	Saturday	Sunday	Monday	Tuesday	Wednesday
N	National Team
S	Sick		2024-07-01	2024-07-02	2024-07-03	2024-07-04	2024-07-05	2024-07-06	2024-07-07	2024-07-08	2024-07-09	2024-07-10	2024-07-11	2024-07-12	2024-07-13	2024-07-14	2024-07-15	2024-07-16	2024-07-17	2024-07-18	2024-07-19	2024-07-20	2024-07-21	2024-07-22	2024-07-23	2024-07-24	2024-07-25	2024-07-26	2024-07-27	2024-07-28	2024-07-29	2024-07-30	2024-07-31
I	Injured (no training)	Session 1 with Ball
R	Rehab (post-injury)	Session 2 without ball
A	Absent (Others)	Official Match
		Friendly Match
		Session 2 with ball
	Session 1 with Ball
	Session 2 without ball
	Official Match
	Friendly Match
	Session 2 with ball

## Sheet: 2
B	Bench	August 2024	Thursday	Friday	Saturday	Sunday	Monday	Tuesday	Wednesday	Thursday	Friday	Saturday	Sunday	Monday	Tuesday	Wednesday	Thursday	Friday	Saturday	Sunday	Monday	Tuesday	Wednesday	Thursday	Friday	Saturday	Sunday	Monday	Tuesday	Wednesday	Thursday	Friday	Saturday
N	National Team
S	Sick		2024-08-01	2024-08-02	2024-08-03	2024-08-04	2024-08-05	2024-08-06	2024-08-07	2024-08-08	2024-08-09	2024-08-10	2024-08-11	2024-08-12	2024-08-13	2024-08-14	2024-08-15	2024-08-16	2024-08-17	2024-08-18	2024-08-19	2024-08-20	2024-08-21	2024-08-22	2024-08-23	2024-08-24	2024-08-25	2024-08-26	2024-08-27	2024-08-28	2024-08-29	2024-08-30	2024-08-31
I	Injured (no training)	Session 1 with Ball
R	Rehab (post-injury)	Session 2 without ball
A	Absent (Others)	Official Match
		Frendly Match
		Session 2 with ball
	Session 1 with Ball
	Session 2 without ball
	Official Match
	Frendly Match
	Session 2 with ball

## Sheet: 3
B	Bench	September 2024	Sunday	Monday	Tuesday	Wednesday	Thursday	Friday	Saturday	Sunday	Monday	Tuesday	Wednesday	Thursday	Friday	Saturday	Sunday	Monday	Tuesday	Wednesday	Thursday	Friday	Saturday	Sunday	Monday	Tuesday	Wednesday	Thursday	Friday	Saturday	Sunday	Monday	.
N	National Team																																.
S	Sick		2024-09-01	2024-09-02	2024-09-03	2024-09-04	2024-09-05	2024-09-06	2024-09-07	2024-09-08	2024-09-09	2024-09-10	2024-09-11	2024-09-12	2024-09-13	2024-09-14	2024-09-15	2024-09-16	2024-09-17	2024-09-18	2024-09-19	2024-09-20	2024-09-21	2024-09-22	2024-09-23	2024-09-24	2024-09-25	2024-09-26	2024-09-27	2024-09-28	2024-09-29	2024-09-30	.
I	Injured (no training)	Session 1 with Ball																															.
R	Rehab (post-injury)	Session 2 without ball																															.
A	Absent (Others)	Official Match																															.
		Friendly Match																															.
		Session 2 with ball																															.
	Session 1 with Ball																																.
																																	.
																																	.
																																	.
																																	.
																																	.
																																	.
																																	.
																																	.
																																	.
																																	.
																																	.
																																	.
																																	.
																																	.
																																	.
																																	.
																																	.
																																	.
																																	.
																																	.
																																	.
																																	.
																																	.
																																	.
																																	.
																																	.
																																	.
																																	.
																																	.
																																	.
																																	.
																																	.
																																	.
																																	.
																																	.
																																	.
																																	.
																																	.
																																	.
																																	.
																																	.
																																	.
																																	.
																																	.
																																	.
																																	.
																																	.
																																	.
																																	.
	Session 2 without ball																																.
																																	.
																																	.
																																	.
																																	.
																																	.
																																	.
																																	.
																																	.
																																	.
																																	.
																																	.
																																	.
																																	.
																																	.
																																	.
																																	.
																																	.
																																	.
																																	.
																																	.
																																	.
																																	.
																																	.
																																	.
																																	.
																																	.
																																	.
																																	.
																																	.
																																	.
																																	.
																																	.
																																	.
																																	.
																																	.
																																	.
																																	.
																																	.
																																	.
																																	.
																																	.
																																	.
																																	.
																																	.
																																	.
																																	.
																																	.
																																	.
																																	.
	Official Match																																.
																																	.
																																	.
																																	.
																																	.
																																	.
																																	.
																																	.
																																	.
																																	.
																																	.
																																	.
																																	.
																																	.
																																	.
																																	.
																																	.
																																	.
																																	.
																																	.
																																	.
																																	.
																																	.
																																	.
																																	.
																																	.
																																	.
																																	.
																																	.
																																	.
																																	.
																																	.
																																	.
																																	.
																																	.
																																	.
																																	.
																																	.
																																	.
																																	.
																																	.
																																	.
																																	.
																																	.
																																	.
																																	.
																																	.
																																	.
																																	.
																																	.
	Friendly Match																																.
																																	.
																																	.
																																	.
																																	.
																																	.
																																	.
																																	.
																																	.
																																	.
																																	.
																																	.
																																	.
																																	.
																																	.
																																	.
																																	.
																																	.
																																	.
																																	.
																																	.
																																	.
																																	.
																																	.
																																	.
																																	.
																																	.
																																	.
																																	.
																																	.
																																	.
																																	.
																																	.
																																	.
																																	.
																																	.
																																	.
																																	.
																																	.
																																	.
																																	.
																																	.
																																	.
																																	.
																																	.
																																	.
																																	.
																																	.
																																	.
																																	.
	Session 2 with ball																																.
																																	.
																																	.
																																	.
																																	.
																																	.
																																	.
																																	.
																																	.
																																	.
																																	.
																																	.
																																	.
																																	.
																																	.
																																	.
																																	.
																																	.
																																	.
																																	.
																																	.
																																	.
																																	.
																																	.
																																	.
																																	.
																																	.
																																	.
																																	.
																																	.
																																	.
																																	.
																																	.
																																	.
																																	.
																																	.
																																	.
																																	.
																																	.
																																	.
																																	.
																																	.
																																	.
																																	.
																																	.
																																	.
																																	.
																																	.
																																	.
																																	.

## Sheet: 4
B	Bench	October 2024	Tuesday	Wednesday	Thursday	Friday	Saturday	Sunday	Monday	Tuesday	Wednesday	Thursday	Friday	Saturday	Sunday	Monday	Tuesday	Wednesday	Thursday	Friday	Saturday	Sunday	Monday	Tuesday	Wednesday	Thursday	Friday	Saturday	Sunday	Monday	Tuesday	Wednesday	Thursday
N	National Team
S	Sick		2024-10-01	2024-10-02	2024-10-03	2024-10-04	2024-10-05	2024-10-06	2024-10-07	2024-10-08	2024-10-09	2024-10-10	2024-10-11	2024-10-12	2024-10-13	2024-10-14	2024-10-15	2024-10-16	2024-10-17	2024-10-18	2024-10-19	2024-10-20	2024-10-21	2024-10-22	2024-10-23	2024-10-24	2024-10-25	2024-10-26	2024-10-27	2024-10-28	2024-10-29	2024-10-30	2024-10-31
I	Injured (no training)	Session 1 with Ball
R	Rehab (post-injury)	Session 2 without ball
A	Absent (Others)	Official Match
		Friendly Match
		Session 2 with ball
	Session 1 with Ball
	Session 2 without ball
	Official Match
	Friendly Match
	Session 2 with ball

## Sheet: 5
B	Bench	November 2024	Friday	Saturday	Sunday	Monday	Tuesday	Wednesday	Thursday	Friday	Saturday	Sunday	Monday	Tuesday	Wednesday	Thursday	Friday	Saturday	Sunday	Monday	Tuesday	Wednesday	Thursday	Friday	Saturday	Sunday	Monday	Tuesday	Wednesday	Thursday	Friday	Saturday	.
N	National Team																																.
S	Sick		2024-11-01	2024-11-02	2024-11-03	2024-11-04	2024-11-05	2024-11-06	2024-11-07	2024-11-08	2024-11-09	2024-11-10	2024-11-11	2024-11-12	2024-11-13	2024-11-14	2024-11-15	2024-11-16	2024-11-17	2024-11-18	2024-11-19	2024-11-20	2024-11-21	2024-11-22	2024-11-23	2024-11-24	2024-11-25	2024-11-26	2024-11-27	2024-11-28	2024-11-29	2024-11-30	.
I	Injured (no training)	Session 1 with Ball																															.
R	Rehab (post-injury)	Session 2 without ball																															.
A	Absent (Others)	Official Match																															.
		Friendly Match																															.
		Session 2 with ball																															.
	Session 1 with Ball																																.
																																	.
																																	.
																																	.
																																	.
																																	.
																																	.
																																	.
																																	.
																																	.
																																	.
																																	.
																																	.
																																	.
																																	.
																																	.
																																	.
																																	.
																																	.
																																	.
																																	.
																																	.
																																	.
																																	.
																																	.
																																	.
																																	.
																																	.
																																	.
																																	.
																																	.
																																	.
																																	.
																																	.
																																	.
																																	.
																																	.
																																	.
																																	.
																																	.
																																	.
																																	.
																																	.
																																	.
																																	.
																																	.
																																	.
																																	.
																																	.
																																	.
	Session 2 without ball																																.
																																	.
																																	.
																																	.
																																	.
																																	.
																																	.
																																	.
																																	.
																																	.
																																	.
																																	.
																																	.
																																	.
																																	.
																																	.
																																	.
																																	.
																																	.
																																	.
																																	.
																																	.
																																	.
																																	.
																																	.
																																	.
																																	.
																																	.
																																	.
																																	.
																																	.
																																	.
																																	.
																																	.
																																	.
																																	.
																																	.
																																	.
																																	.
																																	.
																																	.
																																	.
																																	.
																																	.
																																	.
																																	.
																																	.
																																	.
																																	.
																																	.
	Official Match																																.
																																	.
																																	.
																																	.
																																	.
																																	.
																																	.
																																	.
																																	.
																																	.
																																	.
																																	.
																																	.
																																	.
																																	.
																																	.
																																	.
																																	.
																																	.
																																	.
																																	.
																																	.
																																	.
																																	.
																																	.
																																	.
																																	.
																																	.
																																	.
																																	.
																																	.
																																	.
																																	.
																																	.
																																	.
																																	.
																																	.
																																	.
																																	.
																																	.
																																	.
																																	.
																																	.
																																	.
																																	.
																																	.
																																	.
																																	.
																																	.
																																	.
	Friendly Match																																.
																																	.
																																	.
																																	.
																																	.
																																	.
																																	.
																																	.
																																	.
																																	.
																																	.
																																	.
																																	.
																																	.
																																	.
																																	.
																																	.
																																	.
																																	.
																																	.
																																	.
																																	.
																																	.
																																	.
																																	.
																																	.
																																	.
																																	.
																																	.
																																	.
																																	.
																																	.
																																	.
																																	.
																																	.
																																	.
																																	.
																																	.
																																	.
																																	.
																																	.
																																	.
																																	.
																																	.
																																	.
																																	.
																																	.
																																	.
																																	.
																																	.
	Session 2 with ball																																.
																																	.
																																	.
																																	.
																																	.
																																	.
																																	.
																																	.
																																	.
																																	.
																																	.
																																	.
																																	.
																																	.
																																	.
																																	.
																																	.
																																	.
																																	.
																																	.
																																	.
																																	.
																																	.
																																	.
																																	.
																																	.
																																	.
																																	.
																																	.
																																	.
																																	.
																																	.
																																	.
																																	.
																																	.
																																	.
																																	.
																																	.
																																	.
																																	.
																																	.
																																	.
																																	.
																																	.
																																	.
																																	.
																																	.
																																	.
																																	.
																																	.

## Sheet: 6
B	Bench	December 2024	Sunday	Monday	Tuesday	Wednesday	Thursday	Friday	Saturday	Sunday	Monday	Tuesday	Wednesday	Thursday	Friday	Saturday	Sunday	Monday	Tuesday	Wednesday	Thursday	Friday	Saturday	Sunday	Monday	Tuesday	Wednesday	Thursday	Friday	Saturday	Sunday	Monday	Tuesday
N	National Team
S	Sick		2024-12-01	2024-12-02	2024-12-03	2024-12-04	2024-12-05	2024-12-06	2024-12-07	2024-12-08	2024-12-09	2024-12-10	2024-12-11	2024-12-12	2024-12-13	2024-12-14	2024-12-15	2024-12-16	2024-12-17	2024-12-18	2024-12-19	2024-12-20	2024-12-21	2024-12-22	2024-12-23	2024-12-24	2024-12-25	2024-12-26	2024-12-27	2024-12-28	2024-12-29	2024-12-30	2024-12-31
I	Injured (no training)	Session 1 with Ball
R	Rehab (post-injury)	Session 2 without ball
A	Absent (Others)	Official Match
		Friendly Match
		Session 2 with ball
	Session 1 with Ball
	Session 2 without ball
	Official Match
	Friendly Match
	Session 2 with ball

## Sheet: 7
B	Bench	January 2025	Wednesday	Thursday	Friday	Saturday	Sunday	Monday	Tuesday	Wednesday	Thursday	Friday	Saturday	Sunday	Monday	Tuesday	Wednesday	Thursday	Friday	Saturday	Sunday	Monday	Tuesday	Wednesday	Thursday	Friday	Saturday	Sunday	Monday	Tuesday	Wednesday	Thursday	Friday
N	National Team
S	Sick		2025-01-01	2025-01-02	2025-01-03	2025-01-04	2025-01-05	2025-01-06	2025-01-07	2025-01-08	2025-01-09	2025-01-10	2025-01-11	2025-01-12	2025-01-13	2025-01-14	2025-01-15	2025-01-16	2025-01-17	2025-01-18	2025-01-19	2025-01-20	2025-01-21	2025-01-22	2025-01-23	2025-01-24	2025-01-25	2025-01-26	2025-01-27	2025-01-28	2025-01-29	2025-01-30	2025-01-31
I	Injured (no training)	Session 1 with Ball
R	Rehab (post-injury)	Session 2 without ball
A	Absent (Others)	Official Match
		Friendly Match
		Session 2 with ball
	Session 1 with Ball
	Session 2 without ball
	Official Match
	Friendly Match
	Session 2 with ball

## Sheet: 8
B	Bench	February 2025	Saturday	Sunday	Monday	Tuesday	Wednesday	Thursday	Friday	Saturday	Sunday	Monday	Tuesday	Wednesday	Thursday	Friday	Saturday	Sunday	Monday	Tuesday	Wednesday	Thursday	Friday	Saturday	Sunday	Monday	Tuesday	Wednesday	Thursday	Friday	.	.	.
N	National Team																														.	.	.
S	Sick		2025-02-01	2025-02-02	2025-02-03	2025-02-04	2025-02-05	2025-02-06	2025-02-07	2025-02-08	2025-02-09	2025-02-10	2025-02-11	2025-02-12	2025-02-13	2025-02-14	2025-02-15	2025-02-16	2025-02-17	2025-02-18	2025-02-19	2025-02-20	2025-02-21	2025-02-22	2025-02-23	2025-02-24	2025-02-25	2025-02-26	2025-02-27	2025-02-28	.	.	.
I	Injured (no training)	Session 1 with Ball																													.	.	.
R	Rehab (post-injury)	Session 2 without ball																													.	.	.
A	Absent (Others)	Official Match																													.	.	.
		Friendly Match																													.	.	.
		Session 2 with ball																													.	.	.
	Session 1 with Ball																														.	.	.
																															.	.	.
																															.	.	.
																															.	.	.
																															.	.	.
																															.	.	.
																															.	.	.
																															.	.	.
																															.	.	.
																															.	.	.
																															.	.	.
																															.	.	.
																															.	.	.
																															.	.	.
																															.	.	.
																															.	.	.
																															.	.	.
																															.	.	.
																															.	.	.
																															.	.	.
																															.	.	.
																															.	.	.
																															.	.	.
																															.	.	.
																															.	.	.
																															.	.	.
																															.	.	.
																															.	.	.
																															.	.	.
																															.	.	.
																															.	.	.
																															.	.	.
																															.	.	.
																															.	.	.
																															.	.	.
																															.	.	.
																															.	.	.
																															.	.	.
																															.	.	.
																															.	.	.
																															.	.	.
																															.	.	.
																															.	.	.
																															.	.	.
																															.	.	.
																															.	.	.
																															.	.	.
																															.	.	.
																															.	.	.
																															.	.	.
	Session 2 without ball																														.	.	.
																															.	.	.
																															.	.	.
																															.	.	.
																															.	.	.
																															.	.	.
																															.	.	.
																															.	.	.
																															.	.	.
																															.	.	.
																															.	.	.
																															.	.	.
																															.	.	.
																															.	.	.
																															.	.	.
																															.	.	.
																															.	.	.
																															.	.	.
																															.	.	.
																															.	.	.
																															.	.	.
																															.	.	.
																															.	.	.
																															.	.	.
																															.	.	.
																															.	.	.
																															.	.	.
																															.	.	.
																															.	.	.
																															.	.	.
																															.	.	.
																															.	.	.
																															.	.	.
																															.	.	.
																															.	.	.
																															.	.	.
																															.	.	.
																															.	.	.
																															.	.	.
																															.	.	.
																															.	.	.
																															.	.	.
																															.	.	.
																															.	.	.
																															.	.	.
																															.	.	.
																															.	.	.
																															.	.	.
																															.	.	.
																															.	.	.
	Official Match																														.	.	.
																															.	.	.
																															.	.	.
																															.	.	.
																															.	.	.
																															.	.	.
																															.	.	.
																															.	.	.
																															.	.	.
																															.	.	.
																															.	.	.
																															.	.	.
																															.	.	.
																															.	.	.
																															.	.	.
																															.	.	.
																															.	.	.
																															.	.	.
																															.	.	.
																															.	.	.
																															.	.	.
																															.	.	.
																															.	.	.
																															.	.	.
																															.	.	.
																															.	.	.
																															.	.	.
																															.	.	.
																															.	.	.
																															.	.	.
																															.	.	.
																															.	.	.
																															.	.	.
																															.	.	.
																															.	.	.
																															.	.	.
																															.	.	.
																															.	.	.
																															.	.	.
																															.	.	.
																															.	.	.
																															.	.	.
																															.	.	.
																															.	.	.
																															.	.	.
																															.	.	.
																															.	.	.
																															.	.	.
																															.	.	.
																															.	.	.
	Friendly Match																														.	.	.
																															.	.	.
																															.	.	.
																															.	.	.
																															.	.	.
																															.	.	.
																															.	.	.
																															.	.	.
																															.	.	.
																															.	.	.
																															.	.	.
																															.	.	.
																															.	.	.
																															.	.	.
																															.	.	.
																															.	.	.
																															.	.	.
																															.	.	.
																															.	.	.
																															.	.	.
																															.	.	.
																															.	.	.
																															.	.	.
																															.	.	.
																															.	.	.
																															.	.	.
																															.	.	.
																															.	.	.
																															.	.	.
																															.	.	.
																															.	.	.
																															.	.	.
																															.	.	.
																															.	.	.
																															.	.	.
																															.	.	.
																															.	.	.
																															.	.	.
																															.	.	.
																															.	.	.
																															.	.	.
																															.	.	.
																															.	.	.
																															.	.	.
																															.	.	.
																															.	.	.
																															.	.	.
																															.	.	.
																															.	.	.
																															.	.	.
	Session 2 with ball																														.	.	.
																															.	.	.
																															.	.	.
																															.	.	.
																															.	.	.
																															.	.	.
																															.	.	.
																															.	.	.
																															.	.	.
																															.	.	.
																															.	.	.
																															.	.	.
																															.	.	.
																															.	.	.
																															.	.	.
																															.	.	.
																															.	.	.
																															.	.	.
																															.	.	.
																															.	.	.
																															.	.	.
																															.	.	.
																															.	.	.
																															.	.	.
																															.	.	.
																															.	.	.
																															.	.	.
																															.	.	.
																															.	.	.
																															.	.	.
																															.	.	.
																															.	.	.
																															.	.	.
																															.	.	.
																															.	.	.
																															.	.	.
																															.	.	.
																															.	.	.
																															.	.	.
																															.	.	.
																															.	.	.
																															.	.	.
																															.	.	.
																															.	.	.
																															.	.	.
																															.	.	.
																															.	.	.
																															.	.	.
																															.	.	.
																															.	.	.

## Sheet: 9
B	Bench	March 2025	Saturday	Sunday	Monday	Tuesday	Wednesday	Thursday	Friday	Saturday	Sunday	Monday	Tuesday	Wednesday	Thursday	Friday	Saturday	Sunday	Monday	Tuesday	Wednesday	Thursday	Friday	Saturday	Sunday	Monday	Tuesday	Wednesday	Thursday	Friday	Saturday	Sunday	Monday
N	National Team
S	Sick		2025-03-01	2025-03-02	2025-03-03	2025-03-04	2025-03-05	2025-03-06	2025-03-07	2025-03-08	2025-03-09	2025-03-10	2025-03-11	2025-03-12	2025-03-13	2025-03-14	2025-03-15	2025-03-16	2025-03-17	2025-03-18	2025-03-19	2025-03-20	2025-03-21	2025-03-22	2025-03-23	2025-03-24	2025-03-25	2025-03-26	2025-03-27	2025-03-28	2025-03-29	2025-03-30	2025-03-31
I	Injured (no training)	Session 1 with Ball
R	Rehab (post-injury)	Session 1 witout ball
A	Absent (Others)	Official Match
		Friendly Match
		Session 2 without ball
	Session 1 with Ball
	Session 1 witout ball
	Official Match
	Friendly Match
	Session 2 without ball

[truncated: 5 more sheets: 10, 11, 12, Exp Summary, DV]
