# Supplementary material for: Lessons Learned from Implementing Injury and Illness Surveillance in Professional Football: Introducing a New Implementation Framework
Source: Sports Med. 2025 Jul 11;55(10):2375–85. doi: 10.1007/s40279-025-02276-5 (PMC12513881; doi:10.1007/s40279-025-02276-5)
Supplement: Supplementary file 3 — Appendix 2b: QSL Injury and Illness Excel files Prototype (XLSX 308 KB) [file 40279_2025_2276_MOESM3_ESM.xlsx]

## Sheet: INJURIES
				Injury				General Injury Card													Sport Specific							Automatic Cells							Hamstring Injury		Anterior Thigh		Ankle Sprain		Groin
N	Action required?	Player ID		Date of Activity stop due to Injury	Date of Return to Full Participation	Time Loss Injury		Injured body part	Structure Type	Diagnosis based on Consensus	Free Diagnosis	Action required?	Injury side	Was this a re-injury?	Re-injury Timing	Injury mechanism	If by Kicking	Other	Compeition or Training injury?	Timing	Caused by Collision? Was it Direct Contact?	Other Object	Referee’s Sanction	Other Comments	Player seen @ Aspetar?	Sleep last 24h		Onset	Structure sub-Type	Consensus Category	Free Comment	ICD-10	Canadian Code		Specific location	Leg Status moment of injury	Specific location	Others	Player using an ankle Taping/Braces?	Others	Main Entity	Entity 2	Entity 3	Entity 4	Player in the Groin Study?		Groin Entities Details
																																														,
																																															Adductor-related groin pain = Adductor tenderness AND pain on resisted adduction testing.
																																															Inguinal-related groin pain = Pain AND tenderness located in the inguinal canal region. No palpable inguinal hernia present. More likely if the pain is aggravated with resistance testing of the abdominal muscles OR on Valsalva/cough/sneeze.
																																															Pubic-related groin pain = Local tenderness of the pubic symphysis and the immediately adjacent bone.
																																															Hip-related groin pain = Clinical suspicion of hip-related pain, either through history or clinical examination.
																																															Other = When the symptoms cannot be easily classified into one of the commonly defined clinical entities
																																															Groin Entities Details
																																															Adductor-related groin pain = Adductor tenderness AND pain on resisted adduction testing.
																																															Iliopsoas-related groin pain = Iliopsoas tenderness AND more likely with pain on resisted hip flexion AND/OR pain on stretching the hip flexors.
																																															Inguinal-related groin pain = Pain AND tenderness located in the inguinal canal region. No palpable inguinal hernia present. More likely if the pain is aggravated with resistance testing of the abdominal muscles OR on Valsalva/cough/sneeze.
																																															Pubic-related groin pain = Local tenderness of the pubic symphysis and the immediately adjacent bone.
																																															Hip-related groin pain = Clinical suspicion of hip-related pain, either through history or clinical examination.
																																															Other = When the symptoms cannot be easily classified into one of the commonly defined clinical entities
																																															Groin Entities Details
																																															Adductor-related groin pain = Adductor tenderness AND pain on resisted adduction testing.
																																															Iliopsoas-related groin pain = Iliopsoas tenderness AND more likely with pain on resisted hip flexion AND/OR pain on stretching the hip flexors.
																																															Inguinal-related groin pain = Pain AND tenderness located in the inguinal canal region. No palpable inguinal hernia present. More likely if the pain is aggravated with resistance testing of the abdominal muscles OR on Valsalva/cough/sneeze.
																																															Pubic-related groin pain = Local tenderness of the pubic symphysis and the immediately adjacent bone.
																																															Hip-related groin pain = Clinical suspicion of hip-related pain, either through history or clinical examination.
																																															Other = When the symptoms cannot be easily classified into one of the commonly defined clinical entities
																																															Groin Entities Details
																																															Adductor-related groin pain = Adductor tenderness AND pain on resisted adduction testing.
																																															Iliopsoas-related groin pain = Iliopsoas tenderness AND more likely with pain on resisted hip flexion AND/OR pain on stretching the hip flexors.
																																															Inguinal-related groin pain = Pain AND tenderness located in the inguinal canal region. No palpable inguinal hernia present. More likely if the pain is aggravated with resistance testing of the abdominal muscles OR on Valsalva/cough/sneeze.
																																															Pubic-related groin pain = Local tenderness of the pubic symphysis and the immediately adjacent bone.
																																															Hip-related groin pain = Clinical suspicion of hip-related pain, either through history or clinical examination.
																																															Other = When the symptoms cannot be easily classified into one of the commonly defined clinical entities
																																															Groin Entities Details
																																															Adductor-related groin pain = Adductor tenderness AND pain on resisted adduction testing.
																																															Iliopsoas-related groin pain = Iliopsoas tenderness AND more likely with pain on resisted hip flexion AND/OR pain on stretching the hip flexors.
																																															Inguinal-related groin pain = Pain AND tenderness located in the inguinal canal region. No palpable inguinal hernia present. More likely if the pain is aggravated with resistance testing of the abdominal muscles OR on Valsalva/cough/sneeze.
																																															Pubic-related groin pain = Local tenderness of the pubic symphysis and the immediately adjacent bone.
																																															Hip-related groin pain = Clinical suspicion of hip-related pain, either through history or clinical examination.
																																															Other = When the symptoms cannot be easily classified into one of the commonly defined clinical entities
																																															Groin Entities Details
																																															Adductor-related groin pain = Adductor tenderness AND pain on resisted adduction testing.
																																															Iliopsoas-related groin pain = Iliopsoas tenderness AND more likely with pain on resisted hip flexion AND/OR pain on stretching the hip flexors.
																																															Inguinal-related groin pain = Pain AND tenderness located in the inguinal canal region. No palpable inguinal hernia present. More likely if the pain is aggravated with resistance testing of the abdominal muscles OR on Valsalva/cough/sneeze.
																																															Pubic-related groin pain = Local tenderness of the pubic symphysis and the immediately adjacent bone.
																																															Hip-related groin pain = Clinical suspicion of hip-related pain, either through history or clinical examination.
																																															Other = When the symptoms cannot be easily classified into one of the commonly defined clinical entities
,	,	,	,	,	,	#VALUE!	,	,			,		,	,	,	,	,	,	,	,	,	,	,		,	,		,	,					,	,	,	,	,	,	,	,	,	,		,	,
							,

## Sheet: Illness
				Illness										Illness Card
Number	Action required?	Player ID		Date of Activity Stop due to Illness	Date of Return to Full Participation	Time Loss Illness		Affected System	Diagnosis based on Consensus	Action required?	Free Diagnosis	ICD-10	Canadian Code	Illness Onset during Match/Training?	Timing	Symptom(s)	Others	Causes of illness	Others	Possible influencing factors in the previous week	Others
																						,
1		Karim, Chamari. 12345678						HEAD_eye	Stye			H00.0	HO.03.53
								FLUID_AND_ELECTROLYTE	Hyponatremia			E87.1	VE.01.51
								RHEUMATOLOGY_METABOLICBONE	McArdle's Syndrome			E74.0	RM.04.51
,	,	,	,	,	,	#VALUE!	,		,		,			,	,	,	,	,	,	,	,
							,

## Sheet: Summary Inj-Ill
Month	2024-06-01	2024-07-01	2024-08-01	2024-09-01	2024-10-01	2024-11-01	2024-12-01	2025-01-01	2025-02-01	2025-03-01	2025-04-01	2025-05-01	2025-06-01
Count of injuries (TL)	0	0	0	0	0	0	0	0	0	0	0	0
Count of illness (TL)	0	0	0	0	0	0	0	0	0	0	0	0
Session 1 WITH ball	0	0	0	0	0	0	0	0	0	0	0	0
Session 1 without ball	0	0	0	0	0	0	0	0	0	0	0	0
Official Match	0	0	0	0	0	0	0	0	0	0	0	0
Friendly Match	0	0	0	0	0	0	0	0	0	0	0	0
Session 2 with ball	0	0	0	0	0	0	0	0	0	0	0	0
Total Exposure (mins)	0	0	0	0	0	0	0	0	0	0	0	0
Rates injuries (TL)
Rates of illness (TL)
	2024-06-01	2024-07-01	2024-08-01	2024-09-01	2024-10-01	2024-11-01	2024-12-01	2025-01-01	2025-02-01	2025-03-01	2025-04-01	2025-05-01	2025-06-01
Injuries
Days Lost	0	0	0	0	0	0	0	0	0	0	0	0
Illnesses
Days Lost	0	0	0	0	0	0	0	0	0	0	0	0
Total Days Lost	0	0	0	0	0	0	0	0	0	0	0	0
Availability (exclusive of national Team)	0	0	0	0	0	0	0	0	0	0	0	0
Burden (days per 1,000 hours)
	2024-06-01	2024-07-01	2024-08-01	2024-09-01	2024-10-01	2024-11-01	2024-12-01	2025-01-01	2025-02-01	2025-03-01	2025-04-01	2025-05-01
Injury Burden
Illness Burden
Health Burden

## Sheet: Players-List
	Please Copy-Paste the data from the columns From the Exposure File (any change there has to be copied again here)
Player Number	Given name(s)	Family Name	Player Code	Name&Code
1	Karim	Chamari	12345678	Karim, Chamari. 12345678

## Sheet: SDMCS Search
Region #	Body part	Structure	SMDCS Diagnosis	Strukturkode	Diagnosekode	Canadian-Code	ICD-9 code	ICD-10	ICPC-2	NHL Grouping	Consensus Main Grouping2	Consensus Category	Consensus Category Order
10	ABDOMEN	Misc.	Other abdominal injury	0	0	AB.00.00	843.8	S39.9	A80	Acute Injury	Other	Other injuries	18
10	ABDOMEN	Misc.	Abdomen laceration	0	24	AB.00.24	873	S31.8	S18	Acute Injury	Skin	Laceration	13
10	ABDOMEN	Misc.	Abdomen abrasion	0	25	AB.00.25	916	S30.9	S17	Acute Injury	Skin	Abrasion	14
10	ABDOMEN	Other	Liver contusion / injury	1	23	AB.01.23	864	S36.1	D80	Acute Injury	Other	Visceral injuries	17
10	ABDOMEN	Other	Spleen contusion / injury	2	23	AB.02.23	865	S36.0	B76	Acute Injury	Other	Visceral injuries	17
10	ABDOMEN	Other	Kidney Contusion	3	23	AB.03.23	866	S37.0	U80	Acute Injury	Other	Visceral injuries	17
10	ABDOMEN	Muscle	Abdominal "stitch" / exercise induced diaphragmatic spasm	10	8	AB.10.08	789	R10.4	D01	Acute Injury	Muscle and tendon	Muscle strain/tear/rupture/cramps	10
10	ABDOMEN	Muscle	Rectus Abdominus strain	11	7	AB.11.07	847.2	S39.0	A81	Acute Injury	Muscle and tendon	Muscle strain/tear/rupture/cramps	10
10	ABDOMEN	Muscle	Diastasis Rectii	11	51	AB.11.51	847.2	S39.8	A81	Chronic Injury	Muscle and tendon	Muscle strain/tear/rupture/cramps	10
10	ABDOMEN	Muscle	Abdominal wall strain	12	7	AB.12.07	847.2	S39.8	S16	Acute Injury	Muscle and tendon	Muscle strain/tear/rupture/cramps	10
10	ABDOMEN	Muscle	Sports Hernia	13	0	AB.13.00	553.9	K40.9	D91	Acute Injury	Other	Other injuries	18
10	ABDOMEN	Nerve	Ilioinguinal Nerve Entrapment	20	51	AB.20.51	956.5	S74.9	N81	Chronic Injury	Brain/spinal cord/peripheral nerve	Nerve injury	4
10	ABDOMEN	Misc.	Hernia - Inguinal and Femoral	80	0	AB.80.00	843.8	K40.9	D91	Acute Injury	Other	Other injuries	18
16	ANKLE	Misc.	Other ankle injury	0	0	AN.00.00	845	S99.9	L81	Acute Injury	Other	Other injuries	18
16	ANKLE	Misc.	Ankle contusion	0	23	AN.00.23	824	S90.0	S16	Acute Injury	Contusions	Contusion/bruise/haematoma	15
16	ANKLE	Misc.	Ankle laceration	0	24	AN.00.24	873	S91.3	S18	Acute Injury	Skin	Laceration	13
16	ANKLE	Misc.	Ankle abrasion	0	25	AN.00.25	916	S90.8	S17	Acute Injury	Skin	Abrasion	14
16	ANKLE	Tendon	Ankle extensor tendon rupture	11	9	AN.11.09	845	S86.2	L81	Acute Injury	Muscle and tendon	Tendon injury/rupture	11
16	ANKLE	Tendon	Ankle extensor tendinopathy	11	26	AN.11.26	845	M77.5	L87	Chronic Injury	Muscle and tendon	Tendinopathy/bursitis	12
16	ANKLE	Tendon	Ankle extensor tenonsynovitis (including lace bite)	11	27	AN.11.27	845	M77.5	L87	Chronic Injury	Muscle and tendon	Tendinopathy/bursitis	12
16	ANKLE	Tendon	Flexor hallucis longus tendinopathy	12	26	AN.12.26	845	M77.5	L87	Chronic Injury	Muscle and tendon	Tendinopathy/bursitis	12
16	ANKLE	Tendon	Tibialis posterior tendon rupture	13	9	AN.13.09	845	S86.1	L81	Acute Injury	Muscle and tendon	Tendon injury/rupture	11
16	ANKLE	Tendon	Tibialis posterior tendinopathy	13	26	AN.13.26	845	M76.8	L87	Chronic Injury	Muscle and tendon	Tendinopathy/bursitis	12
16	ANKLE	Tendon	Tibialis anterior tendinopathy	14	26	AN.14.26	845	M76.8	L87	Chronic Injury	Muscle and tendon	Tendinopathy/bursitis	12
16	ANKLE	Tendon	Peroneus tendon rupture	15	9	AN.15.09	845	S86.3	L81	Acute Injury	Muscle and tendon	Tendon injury/rupture	11
16	ANKLE	Tendon	Peroneus tendon subluxation	15	11	AN.15.11	845	S86.3	L81	Acute Injury	Joint (non-bone) and ligament	Dislocation/subluxation	7
16	ANKLE	Tendon	Peroneus tendinopathy	15	26	AN.15.26	845	M76.7	L87	Chronic Injury	Muscle and tendon	Tendinopathy/bursitis	12
16	ANKLE	Nerve	Ankle reflex sympathetic dystrophy	20	41	AN.20.41	956.5	M89.0	L99	Chronic Injury	Brain/spinal cord/peripheral nerve	Nerve injury	4
16	ANKLE	Nerve	Ankle neuroma	20	44	AN.20.44	956.5	G57.9	N94	Chronic Injury	Brain/spinal cord/peripheral nerve	Nerve injury	4
16	ANKLE	Nerve	Tarsal tunnel syndrome	21	51	AN.21.51	355.5	G57.5	N94	Acute Injury	Brain/spinal cord/peripheral nerve	Nerve injury	4
16	ANKLE	Bone	Ankle fracture -Misc	30	13	AN.30.13	824.8	S82.8	L73	Acute Injury	Bone	Fracture	5
16	ANKLE	Bone	Medial Malleolus fracture	32	13	AN.32.13	824	S82.5	L73	Acute Injury	Bone	Fracture	5
16	ANKLE	Bone	Medial Malleolus avulsion fracture	32	14	AN.32.14	824	S82.5	L73	Acute Injury	Bone	Fracture	5
16	ANKLE	Bone	Medial Malleolus growth plate / physeal injury	32	20	AN.32.20	824	S85.2	L73	Acute Injury	Bone	Fracture	5
16	ANKLE	Bone	Medial Malleolus contusion	32	23	AN.32.23	824	S90.0	S16	Acute Injury	Contusions	Contusion/bruise/haematoma	15
16	ANKLE	Bone	Lateral Malleolus fracture	33	13	AN.33.13	824.2	S82.6	L73	Acute Injury	Bone	Fracture	5
16	ANKLE	Bone	Lateral Malleolus avulsion fracture	33	14	AN.33.14	824.2	S82.6	L73	Acute Injury	Bone	Fracture	5
16	ANKLE	Bone	Lateral Malleolus growth plate / physeal injury	33	20	AN.33.20	824.2	S85.2	L73	Acute Injury	Bone	Fracture	5
16	ANKLE	Bone	Lateral Malleolus contusion	33	23	AN.33.23	824.2	S90.0	S16	Acute Injury	Contusions	Contusion/bruise/haematoma	15
16	ANKLE	Bone	Talus fracture	34	13	AN.34.13	825.2	S92.1	L74	Acute Injury	Bone	Fracture	5
16	ANKLE	Bone	Talus osteochondral fracture	34	17	AN.34.17	825.2	S92.1	L74	Acute Injury	Bone	Fracture	5
16	ANKLE	Bone	Talus stress fracture	34	18	AN.34.18	825.2	S92.1	L74	Acute Injury	Bone	Fracture	5
16	ANKLE	Bone	Talar dome contusion	34	23	AN.34.23	825.2	S92.1	L74	Acute Injury	Contusions	Contusion/bruise/haematoma	15
16	ANKLE	Bone	Talus avascular necrosis	34	34	AN.34.34	825.2	M87.8	L99	Chronic Injury	Bone	Other bone injuries	6
16	ANKLE	Bone	Os Trigonum / Steida process syndrome	34	51	AN.34.51	825.2	Q68.8	L82	Chronic Injury	Bone	Other bone injuries	6
16	ANKLE	Joint	Ankle functional instability	40	12	AN.40.12	715.1	M25.3	L99	Acute Injury	Joint (non-bone) and ligament	Sprain/ligament Injury	8
16	ANKLE	Joint	Ankle degenerative/ostoearthritis	40	32	AN.40.32	715.1	M19.8	L91	Chronic Injury	Other	Other injuries	18
16	ANKLE	Joint	Anterior ankle impingement	40	51	AN.40.51	715.1	S99.8	L81	Chronic Injury	Other	Other injuries	18
16	ANKLE	Joint	Posterior ankle impingement	40	52	AN.40.52	715.1	S99.8	L81	Chronic Injury	Joint (non-bone) and ligament	Sprain/ligament Injury	8
16	ANKLE	Ligament	Deltoid ligament sprain -acute	51	0	AN.51.00	845	S93.4	L77	Acute Injury	Joint (non-bone) and ligament	Sprain/ligament Injury	8
16	ANKLE	Ligament	Deltoid ligament 1° sprain -acute	51	1	AN.51.01	845	S93.4	L77	Acute Injury	Joint (non-bone) and ligament	Sprain/ligament Injury	8
16	ANKLE	Ligament	Deltoid ligament 2° sprain -acute	51	2	AN.51.02	845	S93.4	L77	Acute Injury	Joint (non-bone) and ligament	Sprain/ligament Injury	8
16	ANKLE	Ligament	Deltoid ligament 3° sprain -acute	51	3	AN.51.03	845	S93.4	L77	Acute Injury	Joint (non-bone) and ligament	Sprain/ligament Injury	8
16	ANKLE	Ligament	Deltoid ligament 1° sprain -chronic	51	4	AN.51.04	845	S93.4	L77	Acute Injury	Joint (non-bone) and ligament	Sprain/ligament Injury	8
16	ANKLE	Ligament	Deltoid ligament 2° sprain -chronic	51	5	AN.51.05	845	S93.4	L77	Acute Injury	Joint (non-bone) and ligament	Sprain/ligament Injury	8
16	ANKLE	Ligament	Deltoid ligament 3° sprain -chronic	51	6	AN.51.06	845	S93.4	L77	Acute Injury	Joint (non-bone) and ligament	Sprain/ligament Injury	8
16	ANKLE	Ligament	Lateral ligament complex sprain -acute	52	0	AN.52.00	845	S93.4	L77	Acute Injury	Joint (non-bone) and ligament	Sprain/ligament Injury	8
16	ANKLE	Ligament	Lateral ligament complex 1° sprain -acute	52	1	AN.52.01	845	S93.4	L77	Acute Injury	Joint (non-bone) and ligament	Sprain/ligament Injury	8
16	ANKLE	Ligament	Lateral ligament complex 2° sprain -acute	52	2	AN.52.02	845	S93.4	L77	Acute Injury	Joint (non-bone) and ligament	Sprain/ligament Injury	8
16	ANKLE	Ligament	Lateral ligament complex 3° sprain -acute	52	3	AN.52.03	845	S93.4	L77	Acute Injury	Joint (non-bone) and ligament	Sprain/ligament Injury	8
16	ANKLE	Ligament	Lateral ligament complex 1° sprain -chronic	52	4	AN.52.04	845	S93.4	L77	Acute Injury	Joint (non-bone) and ligament	Sprain/ligament Injury	8
16	ANKLE	Ligament	Lateral ligament complex 2° sprain -chronic	52	5	AN.52.05	845	S93.4	L77	Acute Injury	Joint (non-bone) and ligament	Sprain/ligament Injury	8
16	ANKLE	Ligament	Lateral ligament complex 3° sprain -chronic	52	6	AN.52.06	845	S93.4	L77	Acute Injury	Joint (non-bone) and ligament	Sprain/ligament Injury	8
16	ANKLE	Ligament	Anterior talofibular ligament sprain -acute	53	1	AN.53.01	845	S93.4	L77	Acute Injury	Joint (non-bone) and ligament	Sprain/ligament Injury	8
16	ANKLE	Ligament	Anterior talofibular ligament 1° sprain -acute	53	1	AN.53.01	845	S93.4	L77	Acute Injury	Joint (non-bone) and ligament	Sprain/ligament Injury	8
16	ANKLE	Ligament	Anterior talofibular ligament 2° sprain -acute	53	2	AN.53.02	845	S93.4	L77	Acute Injury	Joint (non-bone) and ligament	Sprain/ligament Injury	8
16	ANKLE	Ligament	Anterior talofibular ligament 3° sprain -acute	53	3	AN.53.03	845	S93.4	L77	Acute Injury	Joint (non-bone) and ligament	Sprain/ligament Injury	8
16	ANKLE	Ligament	Anterior talofibular ligament 1° sprain -chronic	53	4	AN.53.04	845	S93.4	L77	Acute Injury	Joint (non-bone) and ligament	Sprain/ligament Injury	8
16	ANKLE	Ligament	Anterior talofibular ligament 2° sprain -chronic	53	5	AN.53.05	845	S93.4	L77	Acute Injury	Joint (non-bone) and ligament	Sprain/ligament Injury	8
16	ANKLE	Ligament	Anterior talofibular ligament 3° sprain -chronic	53	6	AN.53.06	845	S93.4	L77	Acute Injury	Joint (non-bone) and ligament	Sprain/ligament Injury	8
16	ANKLE	Ligament	Calcaneofibular ligament sprain -acute	54	0	AN.54.00	845	S93.4	L77	Acute Injury	Joint (non-bone) and ligament	Sprain/ligament Injury	8
16	ANKLE	Ligament	Calcaneofibular ligament 1° sprain -acute	54	1	AN.54.01	845	S93.4	L77	Acute Injury	Joint (non-bone) and ligament	Sprain/ligament Injury	8
16	ANKLE	Ligament	Calcaneofibular ligament 2° sprain -acute	54	2	AN.54.02	845	S93.4	L77	Acute Injury	Joint (non-bone) and ligament	Sprain/ligament Injury	8
16	ANKLE	Ligament	Calcaneofibular ligament 3° sprain -acute	54	3	AN.54.03	845	S93.4	L77	Acute Injury	Joint (non-bone) and ligament	Sprain/ligament Injury	8
16	ANKLE	Ligament	Calcaneofibular ligament 1° sprain -chronic	54	4	AN.54.04	845	S93.4	L77	Acute Injury	Joint (non-bone) and ligament	Sprain/ligament Injury	8
16	ANKLE	Ligament	Calcaneofibular ligament 2° sprain -chronic	54	5	AN.54.05	845	S93.4	L77	Acute Injury	Joint (non-bone) and ligament	Sprain/ligament Injury	8
16	ANKLE	Ligament	Calcaneofibular ligament 3° sprain -chronic	54	6	AN.54.06	845	S93.4	L77	Acute Injury	Joint (non-bone) and ligament	Sprain/ligament Injury	8
16	ANKLE	Ligament	Posterior talofibular ligament sprain -acute	55	0	AN.55.00	845	S93.4	L77	Acute Injury	Joint (non-bone) and ligament	Sprain/ligament Injury	8
16	ANKLE	Ligament	Posterior talofibular ligament 1° sprain -acute	55	1	AN.55.01	845	S93.4	L77	Acute Injury	Joint (non-bone) and ligament	Sprain/ligament Injury	8
16	ANKLE	Ligament	Posterior talofibular ligament 2° sprain -acute	55	2	AN.55.02	845	S93.4	L77	Acute Injury	Joint (non-bone) and ligament	Sprain/ligament Injury	8
16	ANKLE	Ligament	Posterior talofibular ligament 3° sprain -acute	55	3	AN.55.03	845	S93.4	L77	Acute Injury	Joint (non-bone) and ligament	Sprain/ligament Injury	8
16	ANKLE	Ligament	Posterior talofibular ligament 1° sprain -chronic	55	4	AN.55.04	845	S93.4	L77	Acute Injury	Joint (non-bone) and ligament	Sprain/ligament Injury	8
16	ANKLE	Ligament	Posterior talofibular ligament 2° sprain -chronic	55	5	AN.55.05	845	S93.4	L77	Acute Injury	Joint (non-bone) and ligament	Sprain/ligament Injury	8
16	ANKLE	Ligament	Posterior talofibular ligament 3° sprain -chronic	55	6	AN.55.06	845	S93.4	L77	Acute Injury	Joint (non-bone) and ligament	Sprain/ligament Injury	8
16	ANKLE	Ligament	Tibiofibular ligament syndesmosis (high ankle) sprain -acute	56	0	AN.56.00	845	S93.4	L77	Acute Injury	Joint (non-bone) and ligament	Sprain/ligament Injury	8
16	ANKLE	Ligament	Tibiofibular ligament syndesmosis (high ankle) 1° sprain -acute	56	1	AN.56.01	845	S93.4	L77	Acute Injury	Joint (non-bone) and ligament	Sprain/ligament Injury	8
16	ANKLE	Ligament	Tibiofibular ligament syndesmosis (high ankle) 2° sprain -acute	56	2	AN.56.02	845	S93.4	L77	Acute Injury	Joint (non-bone) and ligament	Sprain/ligament Injury	8
16	ANKLE	Ligament	Tibiofibular Diastasis	56	51	AN.56.51	845	S93.4	L77	Acute Injury	Joint (non-bone) and ligament	Sprain/ligament Injury	8
16	ANKLE	Misc.	Medial malleolus Bursitis	61	29	AN.61.29	845	M71.9	L87	Chronic Injury	Muscle and tendon	Tendinopathy/bursitis	12
16	ANKLE	Misc.	Lateral malleolus Bursitis	62	29	AN.62.29	845	M71.9	L87	Chronic Injury	Muscle and tendon	Tendinopathy/bursitis	12
9	CHEST/RIBS/UPPER BACK	Misc.	Other thoracic injury	0	0	TH.00.00	847.1	S29.9	L81	Acute Injury	Other	Other injuries	18
9	CHEST/RIBS/UPPER BACK	Misc.	Thoracic contusion	0	23	TH.00.23	922.1	S20.2	S16	Acute Injury	Contusions	Contusion/bruise/haematoma	15
9	CHEST/RIBS/UPPER BACK	Misc.	Chest laceration	0	24	TH.00.24	873	S21.9	S18	Acute Injury	Skin	Laceration	13
9	CHEST/RIBS/UPPER BACK	Misc.	Chest abrasion	0	25	TH.00.25	916	S20.8	S17	Acute Injury	Skin	Abrasion	14
9	CHEST/RIBS/UPPER BACK	Misc.	Pnuemothorax - Traumatic	0	51	TH.00.51	512	S27.0	R88	Acute Injury	Other	Other injuries	18
9	CHEST/RIBS/UPPER BACK	Muscle	Intercostal muscle strain	11	7	TH.11.07	847.1	S29.0	A81	Acute Injury	Muscle and tendon	Muscle strain/tear/rupture/cramps	10
9	CHEST/RIBS/UPPER BACK	Muscle	Serratus anterior strain	12	7	TH.12.07	847.1	S29.0	A81	Acute Injury	Muscle and tendon	Muscle strain/tear/rupture/cramps	10
9	CHEST/RIBS/UPPER BACK	Muscle	Latissimus dorsi strain	13	7	TH.13.07	847.1	S29.0	A81	Acute Injury	Muscle and tendon	Muscle strain/tear/rupture/cramps	10
9	CHEST/RIBS/UPPER BACK	Muscle	Parathoracic muscle strain	14	7	TH.14.07	847.1	S29.0	A81	Acute Injury	Muscle and tendon	Muscle strain/tear/rupture/cramps	10
9	CHEST/RIBS/UPPER BACK	Nerve	Thoracic reflex sympathetic dystrophy	20	41	TH.20.41	956.5	M89.0	L99	Chronic Injury	Brain/spinal cord/peripheral nerve	Nerve injury	4
9	CHEST/RIBS/UPPER BACK	Nerve	Thoracic neuroma	20	44	TH.20.44	956.5	G58.0	N94	Chronic Injury	Brain/spinal cord/peripheral nerve	Nerve injury	4
9	CHEST/RIBS/UPPER BACK	Nerve	Thoracic spinal cord compression/transection	21	10	TH.21.10	956.5	S24.0	N81	Acute Injury	Brain/spinal cord/peripheral nerve	Spinal cord compression/transection	3
9	CHEST/RIBS/UPPER BACK	Nerve	Thoracic spinal contusion/concussion	21	23	TH.21.23	956.5	S20.2	S16	Acute Injury	Brain/spinal cord/peripheral nerve	Nerve injury	4
9	CHEST/RIBS/UPPER BACK	Bone -Spine	Thoracic Spine fracture	31	13	TH.31.13	805.2	S22.0	L76	Acute Injury	Bone	Fracture	5
9	CHEST/RIBS/UPPER BACK	Bone -Spine	Scheurmann's disease	31	20	TH.31.20	847.1	M42.0	L94	Acute Injury	Bone	Other bone injuries	6
9	CHEST/RIBS/UPPER BACK	Bone -Spine	Kyphosis	31	52	TH.31.52	737.1	M40.2	L85	Chronic Injury	Bone	Other bone injuries	6
9	CHEST/RIBS/UPPER BACK	Bone -Spine	Scoliosis	31	53	TH.31.53	737.1	M41.9	L85	Chronic Injury	Bone	Other bone injuries	6
9	CHEST/RIBS/UPPER BACK	Bone	Rib anterior displacement/subluxation	32	11	TH.32.11	847.1	S23.2	L80	Acute Injury	Joint (non-bone) and ligament	Dislocation/subluxation	7
9	CHEST/RIBS/UPPER BACK	Bone	Rib fracture	32	13	TH.32.13	847.1	S22.3	L76	Acute Injury	Bone	Fracture	5
9	CHEST/RIBS/UPPER BACK	Bone	Rib stress fracture	32	18	TH.32.18	847.1	S22.3	L76	Acute Injury	Bone	Fracture	5
9	CHEST/RIBS/UPPER BACK	Bone	Rib contusion	32	23	TH.32.23	847.1	S20.2	S16	Acute Injury	Contusions	Contusion/bruise/haematoma	15
9	CHEST/RIBS/UPPER BACK	Bone	Sternum / xyphoid fracture	33	13	TH.33.13	847.1	S22.2	L76	Acute Injury	Bone	Fracture	5
9	CHEST/RIBS/UPPER BACK	Joint	Thoracic facet syndrome	41	51	TH.41.51	722.5	M47.9	L84	Chronic Injury	Joint (non-bone) and ligament	Sprain/ligament Injury	8
9	CHEST/RIBS/UPPER BACK	Joint	Thoracic degenerative disc disease	42	51	TH.42.51	722.5	M47.9	L84	Chronic Injury	Other	Other injuries	18
9	CHEST/RIBS/UPPER BACK	Joint	Thoracic disc herniation	42	52	TH.42.52	722.1	M51.2	L84	Chronic Injury	Joint (non-bone) and ligament	Lesion of meniscus, cartilage or disc	9
9	CHEST/RIBS/UPPER BACK	Joint	Costovertebral dysfunction	43	51	TH.43.51	722.1	M99.0	L99	Chronic Injury	Joint (non-bone) and ligament	Sprain/ligament Injury	8
9	CHEST/RIBS/UPPER BACK	Joint	Rib cartilage Injury / costochondritis	44	31	TH.44.31	847.1	M94.0	L99	Chronic Injury	Other	Other injuries	18
9	CHEST/RIBS/UPPER BACK	Muscle	Postural Dysfunction	80	51	TH.80.51	737.2	M43.9	L85	Chronic Injury	Other	Other injuries	18
5	ELBOW	Misc.	Other elbow injury	0	0	AL.00.00	841.9	S59 .8	L81	Acute Injury	Other	Other injuries	18
5	ELBOW	Misc.	Elbow contusion	0	23	AL.00.23	841.8	S50.0	S16	Acute Injury	Contusions	Contusion/bruise/haematoma	15
5	ELBOW	Misc.	Elbow laceration	0	24	AL.00.24	873	S51.0	S18	Acute Injury	Skin	Laceration	13
5	ELBOW	Misc.	Elbow abrasion	0	25	AL.00.25	916	S50.9	S17	Acute Injury	Skin	Abrasion	14
5	ELBOW	Tendon	Lateral epicondyle contusion	11	23	AL.11.23	726.3	S50.0	S16	Acute Injury	Contusions	Contusion/bruise/haematoma	15
5	ELBOW	Tendon	Lateral epicondyopathy (tennis elbow)	11	26	AL.11.26	726.3	M77.1	L93	Chronic Injury	Muscle and tendon	Tendinopathy/bursitis	12
5	ELBOW	Tendon	Medial epicondyle contusion	12	23	AL.12.23	726.3	S50.0	S16	Acute Injury	Contusions	Contusion/bruise/haematoma	15
5	ELBOW	Tendon	Medial epicondylopathy (golfers' elbow)	12	26	AL.12.26	726.3	M77.0	L87	Chronic Injury	Muscle and tendon	Tendinopathy/bursitis	12
5	ELBOW	Tendon	Triceps tendinopathy	13	26	AL.13.26	726.3	M75.8	L92	Chronic Injury	Muscle and tendon	Tendinopathy/bursitis	12
5	ELBOW	Tendon	Biceps tendinopathy	14	26	AL.14.26	726.3	M75.2	L92	Chronic Injury	Muscle and tendon	Tendinopathy/bursitis	12
5	ELBOW	Nerve	Elbow reflex sympathetic dystrophy	20	41	AL.20.41	955.7	M89.0	L99	Chronic Injury	Brain/spinal cord/peripheral nerve	Nerve injury	4
5	ELBOW	Nerve	Elbow neuroma	20	44	AL.20.44	955.7	G56.8	N94	Chronic Injury	Brain/spinal cord/peripheral nerve	Nerve injury	4
5	ELBOW	Nerve	Ulnar nerve subluxation	21	11	AL.21.11	955.2	S54.0	N81	Acute Injury	Joint (non-bone) and ligament	Dislocation/subluxation	7
5	ELBOW	Nerve	Entrapment neuropathy / javelin elbow	21	51	AL.21.51	955.2	S54.9	N81	Chronic Injury	Brain/spinal cord/peripheral nerve	Nerve injury	4
5	ELBOW	Nerve	Median nerve injury	22	0	AL.22.00	955.1	S54.1	N81	Acute Injury	Brain/spinal cord/peripheral nerve	Nerve injury	4
5	ELBOW	Nerve	Radial nerve injury	23	0	AL.23.00	955.3	S54.2	N81	Acute Injury	Brain/spinal cord/peripheral nerve	Nerve injury	4
5	ELBOW	Nerve	Posterior interosseous nerve entraptment	24	51	AL.24.51	955.3	S54.8	N81	Chronic Injury	Brain/spinal cord/peripheral nerve	Nerve injury	4
5	ELBOW	Bone	Supracondylar humeral fracture	32	13	AL.32.13	812.4	S42.4	L76	Acute Injury	Bone	Fracture	5
5	ELBOW	Bone	Medial epicondyle avulsion fracture	33	14	AL.33.14	812.4	S42.4	L76	Acute Injury	Bone	Fracture	5
5	ELBOW	Bone	Medial epicondyle growth plate / physeal injury	33	20	AL.33.20	812.4	S42.4	L76	Acute Injury	Bone	Fracture	5
5	ELBOW	Bone	Lateral epicondyle avulsion fracture	34	14	AL.34.14	812.4	S42.4	L76	Acute Injury	Bone	Fracture	5
5	ELBOW	Bone	Lateral epicondyle growth plate / physeal injury	34	20	AL.34.20	812.4	S42.4	L76	Acute Injury	Bone	Fracture	5
5	ELBOW	Bone	Radial head fracture	35	13	AL.35.13	813	S52.1	L72	Acute Injury	Bone	Fracture	5
5	ELBOW	Bone	Coronoid fracture	36	13	AL.36.13	813	S52.0	L72	Acute Injury	Bone	Fracture	5
5	ELBOW	Bone	Olecranon avulsion fracture	37	14	AL.37.14	813	S52.0	L72	Acute Injury	Bone	Fracture	5
5	ELBOW	Joint	Elbow sprain -ill defined	40	1	AL.40.01	841.8	S53.4	L79	Acute Injury	Joint (non-bone) and ligament	Sprain/ligament Injury	8
5	ELBOW	Joint	Elbow dislocation	40	10	AL.40.10	832	S53.1	L80	Acute Injury	Joint (non-bone) and ligament	Dislocation/subluxation	7
5	ELBOW	Joint	Humero-ulnar degenerative/osteoarthritis	41	32	AL.41.32	715.1	M19.8	L91	Chronic Injury	Other	Other injuries	18
5	ELBOW	Joint	Humero-ulnar Impingement Syndrome	41	51	AL.41.51	841.8	S53.4	L79	Chronic Injury	Other	Other injuries	18
5	ELBOW	Joint	Humero-radial degenerative arthritis	42	32	AL.42.32	715.1	M19.8	L91	Chronic Injury	Other	Other injuries	18
5	ELBOW	Joint	Little league elbow / osetochondritis dissecans	42	40	AL.42.40	841.8	M93.2	L94	Chronic Injury	Other	Other injuries	18
5	ELBOW	Joint	Radio-ulnar joint disorder	43	0	AL.43.00	841.8	S53.4	L79	Acute Injury	Joint (non-bone) and ligament	Sprain/ligament Injury	8
5	ELBOW	Joint	Elbow Loose body	43	51	AL.43.51	718.3	M24.0	L99	Chronic Injury	Joint (non-bone) and ligament	Other injuries	18
5	ELBOW	Ligament	Ulnar collateral ligament sprain -acute	51	0	AL.51.00	841.1	S53.3	L79	Acute Injury	Joint (non-bone) and ligament	Sprain/ligament Injury	8
5	ELBOW	Ligament	Ulnar collateral ligament 1° sprain -acute	51	1	AL.51.01	841.1	S53.3	L79	Acute Injury	Joint (non-bone) and ligament	Sprain/ligament Injury	8
5	ELBOW	Ligament	Ulnar collateral ligament 2° sprain -acute	51	2	AL.51.02	841.1	S53.3	L79	Acute Injury	Joint (non-bone) and ligament	Sprain/ligament Injury	8
5	ELBOW	Ligament	Ulnar collateral ligament 3° sprain -acute	51	3	AL.51.03	841.1	S53.3	L79	Acute Injury	Joint (non-bone) and ligament	Sprain/ligament Injury	8
5	ELBOW	Ligament	Ulnar collateral ligament 1° sprain -chronic	51	4	AL.51.04	841.1	S53.3	L79	Acute Injury	Joint (non-bone) and ligament	Sprain/ligament Injury	8
5	ELBOW	Ligament	Ulnar collateral ligament 2° sprain -chronic	51	5	AL.51.05	841.1	S53.3	L79	Acute Injury	Joint (non-bone) and ligament	Sprain/ligament Injury	8
5	ELBOW	Ligament	Ulnar collateral ligament 3° sprain -chronic	51	6	AL.51.06	841.1	S53.3	L79	Acute Injury	Joint (non-bone) and ligament	Sprain/ligament Injury	8
5	ELBOW	Ligament	Annular ligament Injury	52	1	AL.52.01	841.8	S53.4	L79	Acute Injury	Joint (non-bone) and ligament	Sprain/ligament Injury	8
5	ELBOW	Misc.	Olecranon bursitis	61	29	AL.61.29	841.8	M70.2	L87	Chronic Injury	Muscle and tendon	Tendinopathy/bursitis	12
17	FOOT	Misc.	Other foot injury	0	0	FO.00.00	845.1	S99.9	L81	Acute Injury	Other	Other injuries	18
17	FOOT	Misc.	Foot contusion	0	23	FO.00.23	845.1	S99.8	S16	Acute Injury	Contusions	Contusion/bruise/haematoma	15
17	FOOT	Misc.	Foot laceration	0	24	FO.00.24	873	S91.3	S18	Acute Injury	Skin	Laceration	13
17	FOOT	Misc.	Foot abrasion	0	25	FO.00.25	916	S90.8	S17	Acute Injury	Skin	Abrasion	14
17	FOOT	Muscle	Extensor digitorum brevis strain	11	7	FO.11.07	845.1	S96.1	L81	Acute Injury	Muscle and tendon	Muscle strain/tear/rupture/cramps	10
17	FOOT	Muscle	Extensor digitorum brevis contusion	11	23	FO.11.23	845.1	S96.1	L81	Acute Injury	Contusions	Contusion/bruise/haematoma	15
17	FOOT	Muscle	Intrinsic plantar muscle strain	12	7	FO.12.07	845.1	S96.8	L81	Acute Injury	Muscle and tendon	Muscle strain/tear/rupture/cramps	10
17	FOOT	Nerve	Morton's neuroma / interdigital neuroma	21	44	FO.21.44	956.5	G57.6	N94	Chronic Injury	Brain/spinal cord/peripheral nerve	Nerve injury	4
17	FOOT	Nerve	Plantar nerve injury	22	51	FO.22.51	355.6	S94.0	N81	Chronic Injury	Brain/spinal cord/peripheral nerve	Nerve injury	4
17	FOOT	Nerve	Plantar nerve injury	22	51	FO.22.51	355.6	S94.1	N81	Chronic Injury	Brain/spinal cord/peripheral nerve	Nerve injury	4
17	FOOT	Bone	Calcaneal fracture	31	13	FO.31.13	825	S92.0	L74	Acute Injury	Bone	Fracture	5
17	FOOT	Bone	Calcaneal stress fracture	31	18	FO.31.18	825	S92.0	L74	Acute Injury	Bone	Fracture	5
17	FOOT	Bone	Calcaneal apohysitis/ Sever's disease	31	20	FO.31.20	825	M92.6	L94	Acute Injury	Bone	Other bone injuries	6
17	FOOT	Bone	Heel spur	31	37	FO.31.37	825	M77.3	L87	Chronic Injury	Bone	Other bone injuries	6
17	FOOT	Bone	Pump bumps	31	51	FO.31.51	845.1	M92.6	L94	Chronic Injury	Bone	Other bone injuries	6
17	FOOT	Bone	Cuboid fracture	32	13	FO.32.13	825.2	S92.2	L74	Acute Injury	Bone	Fracture	5
17	FOOT	Bone	Cuboid stress fracture	32	18	FO.32.18	825.2	S92.2	L74	Acute Injury	Bone	Fracture	5
17	FOOT	Bone	Navicular fracture	33	13	FO.33.13	825.2	S92.2	L74	Acute Injury	Bone	Fracture	5
17	FOOT	Bone	Navicular fracture- non-union	33	15	FO.33.15	825.2	S92.2	L74	Acute Injury	Bone	Fracture	5
17	FOOT	Bone	Navicular stress fracture	33	18	FO.33.18	825.2	S92.2	L74	Acute Injury	Bone	Fracture	5
17	FOOT	Bone	Navicular avascular necrosis	33	34	FO.33.34	825.2	M87.9	L99	Chronic Injury	Bone	Other bone injuries	6
17	FOOT	Bone	Osteochondritis / Kohler's disease	33	40	FO.33.40	825.2	M92.6	L94	Chronic Injury	Other	Other injuries	18
17	FOOT	Bone	Accessory navicular	33	51	FO.33.51	825.2	Q68.8	L82	Chronic Injury	Bone	Other bone injuries	6
17	FOOT	Bone	Cuneiform fracture	34	13	FO.34.13	825.2	S92.2	L74	Acute Injury	Bone	Fracture	5
17	FOOT	Bone	Cuneiform stress fracture	34	18	FO.34.18	825.2	S92.2	L74	Acute Injury	Bone	Fracture	5
17	FOOT	Bone	First metatarsal fracture	35	13	FO.35.13	825.2	S92.3	L74	Acute Injury	Bone	Fracture	5
17	FOOT	Bone	Metatarsal fracture (2-4)	36	13	FO.36.13	825.2	S92.3	L74	Acute Injury	Bone	Fracture	5
17	FOOT	Bone	Metatarsal stress fracture	36	18	FO.36.18	825.2	S92.3	L74	Acute Injury	Bone	Fracture	5
17	FOOT	Bone	Freiberg's infarction	36	34	FO.36.34	825.2	M92.7	L94	Chronic Injury	Bone	Other bone injuries	6
17	FOOT	Bone	5th metatarsal fracture/ Jones' fracture	37	13	FO.37.13	825.2	S92.3	L74	Acute Injury	Bone	Fracture	5
17	FOOT	Bone	Styloid process avulsion fracture	37	14	FO.37.14	825.2	S92.3	L74	Acute Injury	Bone	Fracture	5
17	FOOT	Bone	Sesmoid fracture	38	13	FO.38.13	825.2	S92.9	L74	Acute Injury	Bone	Fracture	5
17	FOOT	Bone	Sesmoid stress fracture	38	18	FO.38.18	825.2	S92.9	L74	Acute Injury	Bone	Fracture	5
17	FOOT	Bone	Sesamoiditis	38	31	FO.38.31	825.2	S92.9	L74	Chronic Injury	Bone	Other bone injuries	6
17	FOOT	Bone	Bipartite sesmoids	38	51	FO.38.51	825.2	Q68.8	L82	Chronic Injury	Bone	Other bone injuries	6
17	FOOT	Bone	Phalyngeal fracture- toes	39	13	FO.39.13	826	S92.5	L74	Acute Injury	Bone	Fracture	5
17	FOOT	Joint	Subtalar dislocation	41	10	FO.41.10	845.1	S93.0	L80	Acute Injury	Joint (non-bone) and ligament	Dislocation/subluxation	7
17	FOOT	Joint	Cuboid subluxation	41	11	FO.41.11	845.1	S93.3	L80	Acute Injury	Joint (non-bone) and ligament	Dislocation/subluxation	7
17	FOOT	Joint	Tarsal Coalition	41	43	FO.41.43	845.1	Q66.8	L82	Chronic Injury	Other	Other injuries	18
17	FOOT	Joint	Hyperpronation / pes planus	41	51	FO.41.51	734	Q66.5	L82	Chronic Injury	Joint (non-bone) and ligament	Sprain/ligament Injury	8
17	FOOT	Joint	Excessive supination / pes cavus	41	52	FO.41.52	845.1	Q66.7	L82	Chronic Injury	Joint (non-bone) and ligament	Sprain/ligament Injury	8
17	FOOT	Joint	Sinus Tarsi Syndrome	41	53	FO.41.53	845.1	M25.5	L20	Chronic Injury	Joint (non-bone) and ligament	Sprain/ligament Injury	8
17	FOOT	Joint	Tarsal-metatarsal hypomobility	42	43	FO.42.43	845.1	M25.6	L20	Chronic Injury	Other	Other injuries	18
17	FOOT	Joint	First MTP joint dislocation	43	10	FO.43.10	838	S93.5	L79	Acute Injury	Joint (non-bone) and ligament	Dislocation/subluxation	7
17	FOOT	Joint	Turf toe	43	31	FO.43.31	845.1	S93.5	L79	Chronic Injury	Joint (non-bone) and ligament	Sprain/ligament Injury	8
17	FOOT	Joint	Turf toe	43	31	FO.43.31	845.1	S93.5	L79	Chronic Injury	Joint (non-bone) and ligament	Sprain/ligament Injury	8
17	FOOT	Joint	Turf toe	43	31	FO.43.31	845.1	S93.5	L79	Chronic Injury	Joint (non-bone) and ligament	Sprain/ligament Injury	8
17	FOOT	Joint	Metatarsophalangeal joint osteoarthritis	43	32	FO.43.32	715.1	M19.8	L91	Chronic Injury	Other	Other injuries	18
17	FOOT	Joint	Hallux rigidus	43	43	FO.43.43	845.1	M20.2	L98	Chronic Injury	Other	Other injuries	18
17	FOOT	Joint	Hallux valgus / bunion	43	52	FO.43.52	845.1	M20.1	L98	Chronic Injury	Joint (non-bone) and ligament	Sprain/ligament Injury	8
17	FOOT	Joint	2nd, 3, 4, 5th MTP joint disolcation	44	10	FO.44.10	838	S93.6	L79	Acute Injury	Joint (non-bone) and ligament	Dislocation/subluxation	7
17	FOOT	Joint	5th MTP bunionette	44	51	FO.44.51	845.1	M20.5	L98	Chronic Injury	Joint (non-bone) and ligament	Sprain/ligament Injury	8
17	FOOT	Joint	Midfoot sprain	45	1	FO.45.01	845.1	S93.6	L79	Acute Injury	Joint (non-bone) and ligament	Sprain/ligament Injury	8
17	FOOT	Joint	Lisfranc injury	45	3	FO.45.03	845.1	S93.3	L79	Acute Injury	Joint (non-bone) and ligament	Sprain/ligament Injury	8
17	FOOT	Misc.	Plantar fasciitis	51	31	FO.51.31	845.1	M72.2	L87	Chronic Injury	Muscle and tendon	Tendinopathy/bursitis	12
17	FOOT	Misc.	Metatarsalgia	52	51	FO.52.51	845.1	M77.4	L17	Chronic Injury	Other	Other injuries	18
17	FOOT	Misc.	Subungal hematoma	80	51	FO.80.51	842.1	S90.2	S16	Chronic Injury	Other	Other injuries	18
17	FOOT	Misc.	Other toe nail injury	80	52	FO.80.52	842.1	S90.9	S16	Chronic Injury	Other	Other injuries	18
17	FOOT	Misc.	Lace syndrome	81	31	FO.81.31	845.1	S99.8	L81	Chronic Injury	Other	Other injuries	18
17	FOOT	Misc.	Fat pad contusion	82	23	FO.82.23	845.1	S99.8	L81	Acute Injury	Contusions	Contusion/bruise/haematoma	15
17	FOOT	Misc.	Fat pad Syndrome	82	51	FO.82.51	845.1	S99.8	L81	Chronic Injury	Other	Other injuries	18
17	FOOT	Misc.	Foot blister	83	45	FO.83.45	912.2	R21	S06	Acute Injury	Other	Other injuries	18
17	FOOT	Misc.	Great toe blister	84	45	FO.84.45	912.2	R21	S06	Acute Injury	Other	Other injuries	18
17	FOOT	Misc.	Other toe blister	85	45	FO.85.45	912.2	R21	S06	Acute Injury	Other	Other injuries	18
6	FOREARM	Misc.	Other forearm injury	0	0	UA.00.00	841.9	S59.9	L81	Acute Injury	Other	Other injuries	18
6	FOREARM	Misc.	Forearm Contusion	0	23	UA.00.23	923.1	S50.1	S16	Acute Injury	Contusions	Contusion/bruise/haematoma	15
6	FOREARM	Misc.	Forearm laceration	0	24	UA.00.24	873	S51.9	S18	Acute Injury	Skin	Laceration	13
6	FOREARM	Misc.	Forearm abrasion	0	25	UA.00.25	916	S50.9	S17	Acute Injury	Skin	Abrasion	14
6	FOREARM	Muscle	Forearm flexor muscle strain	11	7	UA.11.07	841.8	S56.7	L81	Acute Injury	Muscle and tendon	Muscle strain/tear/rupture/cramps	10
6	FOREARM	Muscle	Forearm extensor muscle strain	12	7	UA.12.07	841.8	S56.7	L81	Acute Injury	Muscle and tendon	Muscle strain/tear/rupture/cramps	10
6	FOREARM	Muscle	Brachioradialis strain	13	7	UA.13.07	841.8	S56.2	L81	Acute Injury	Muscle and tendon	Muscle strain/tear/rupture/cramps	10
6	FOREARM	Nerve	Forearm reflex sympathetic dystrophy	20	41	UA.20.41	841.8	M89.0	L99	Chronic Injury	Brain/spinal cord/peripheral nerve	Nerve injury	4
6	FOREARM	Bone	Radius fracture (including Colles')	32	13	UA.32.13	813.4	S52.5	L72	Acute Injury	Bone	Fracture	5
6	FOREARM	Bone	Radius greenstick fracture	32	19	UA.32.19	813.4	S52.3	L72	Acute Injury	Bone	Fracture	5
6	FOREARM	Bone	Ulnar fracture	33	13	UA.33.13	813.4	S52.2	L72	Acute Injury	Bone	Fracture	5
6	FOREARM	Misc.	Forearm exertional compartment syndrome	81	36	UA.81.36	841.9	M62.2	L99	Chronic Injury	Other	Other injuries	18
8	HAND	Misc.	Other hand injury	0	0	HÅ.00.00	842.1	S69.9	L81	Acute Injury	Other	Other injuries	18
8	HAND	Misc.	Hand contusion	0	23	HÅ.00.23	923.2	S60.2	S16	Acute Injury	Contusions	Contusion/bruise/haematoma	15
8	HAND	Misc.	Hand laceration	0	24	HÅ.00.24	873	S61.9	S18	Acute Injury	Skin	Laceration	13
8	HAND	Misc.	Hand abrasion	0	25	HÅ.00.25	916	S60.9	S17	Acute Injury	Skin	Abrasion	14
8	HAND	Tendon	Extensor expansion tendon tear/rupture	11	9	HÅ.11.09	842.1	S63.4	L79	Acute Injury	Muscle and tendon	Tendon injury/rupture	11
8	HAND	Tendon	Extensor expansion tendon laceration	11	24	HÅ.11.24	883	S66.3	L81	Acute Injury	Muscle and tendon	Tendon injury/rupture	11
8	HAND	Tendon	Flexor digitorum superficialus tear/rupture	12	9	HÅ.12.09	842.1	M66.3	L99	Acute Injury	Muscle and tendon	Tendon injury/rupture	11
8	HAND	Tendon	Trigger finger	12	51	HÅ.12.51	842.1	M65.3	L87	Chronic Injury	Muscle and tendon	Tendon injury/rupture	11
8	HAND	Tendon	Flexor digitorum profundus tear/rupture	13	9	HÅ.13.09	842.1	M66.3	L99	Acute Injury	Muscle and tendon	Tendon injury/rupture	11
8	HAND	Tendon	Dupuytren's contacture	14	51	HÅ.14.51	842.1	M72.0	L87	Chronic Injury	Muscle and tendon	Tendon injury/rupture	11
8	HAND	Muscle	Intrinsic muscle strain	15	7	HÅ.15.07	842.1	S66.8	L81	Acute Injury	Muscle and tendon	Muscle strain/tear/rupture/cramps	10
8	HAND	Nerve	Hand reflex sympathetic dystrophy	20	41	HÅ.20.41	842.1	M89.0	L99	Chronic Injury	Brain/spinal cord/peripheral nerve	Nerve injury	4
8	HAND	Bone	First metacarpal fracture	32	13	HÅ.32.13	815	S62.2	L74	Acute Injury	Bone	Fracture	5
8	HAND	Bone	First metacarpal fracture/dislocation (Bennett's)	32	16	HÅ.32.16	815	S62.2	L74	Acute Injury	Bone	Fracture	5
8	HAND	Bone	Second metacarpal fracture	33	13	HÅ.33.13	815	S62.3	L74	Acute Injury	Bone	Fracture	5
8	HAND	Bone	Other metacarpal fracture	34	13	HÅ.34.13	815	S62.8	L74	Acute Injury	Bone	Fracture	5
8	HAND	Bone	Thumb phalanx fracture	35	13	HÅ.35.13	815	S62.5	L74	Acute Injury	Bone	Fracture	5
8	HAND	Bone	Proximal phalyngeal fracture of fingers	36	13	HÅ.36.13	815	S62.6	L74	Acute Injury	Bone	Fracture	5
8	HAND	Bone	Middle phalyngeal fracture of fingers	37	13	HÅ.37.13	815	S62.6	L74	Acute Injury	Bone	Fracture	5
8	HAND	Bone	Distal phalyngeal fracture of fingers	38	13	HÅ.38.13	815	S62.6	L74	Acute Injury	Bone	Fracture	5
8	HAND	Joint	First metacarpophalyngeal joint dislocation	41	10	HÅ.41.10	834	S63.1	L80	Acute Injury	Joint (non-bone) and ligament	Dislocation/subluxation	7
8	HAND	Joint	Finger metacarpophalyngeal joint dislocation	42	10	HÅ.42.10	834	S63.1	L80	Acute Injury	Joint (non-bone) and ligament	Dislocation/subluxation	7
8	HAND	Joint	Thumb interphalyngeal joint dislocation	43	10	HÅ.43.10	834	S63.1	L80	Acute Injury	Joint (non-bone) and ligament	Dislocation/subluxation	7
8	HAND	Joint	Finger distal interphalyngeal joint dislocation	44	10	HÅ.44.10	834	S63.1	L80	Acute Injury	Joint (non-bone) and ligament	Dislocation/subluxation	7
8	HAND	Joint	Finger proximal interphalyngeal joint dislocation	45	10	HÅ.45.10	834	S63.1	L80	Acute Injury	Joint (non-bone) and ligament	Dislocation/subluxation	7
8	HAND	Ligament	Ulnar collateral ligament sprain -acute (skier's thumb)	51	0	HÅ.51.00	842.1	S63.7	L79	Acute Injury	Joint (non-bone) and ligament	Sprain/ligament Injury	8
8	HAND	Ligament	Ulnar collateral ligament 1° sprain -acute (skier's thumb)	51	1	HÅ.51.01	842.1	S63.7	L79	Acute Injury	Joint (non-bone) and ligament	Sprain/ligament Injury	8
8	HAND	Ligament	Ulnar collateral ligament 2° sprain -acute (skier's thumb)	51	2	HÅ.51.02	842.1	S63.7	L79	Acute Injury	Joint (non-bone) and ligament	Sprain/ligament Injury	8
8	HAND	Ligament	Ulnar collateral ligament 3° sprain -acute (skier's thumb)	51	3	HÅ.51.03	842.1	S63.7	L79	Acute Injury	Joint (non-bone) and ligament	Sprain/ligament Injury	8
8	HAND	Ligament	Ulnar collateral ligament 1° sprain -chronic	51	4	HÅ.51.04	842.1	S63.7	L79	Acute Injury	Joint (non-bone) and ligament	Sprain/ligament Injury	8
8	HAND	Ligament	Ulnar collateral ligament 2° sprain -chronic	51	5	HÅ.51.05	842.1	S63.7	L79	Acute Injury	Joint (non-bone) and ligament	Sprain/ligament Injury	8
8	HAND	Ligament	Ulnar collateral ligament 3° sprain -chronic	51	6	HÅ.51.06	842.1	S63.7	L79	Acute Injury	Joint (non-bone) and ligament	Sprain/ligament Injury	8
8	HAND	Ligament	Other metacarpophalyngeal oxc sprain	52	1	HÅ.52.01	842.1	S63.6	L79	Acute Injury	Joint (non-bone) and ligament	Sprain/ligament Injury	8
8	HAND	Ligament	Finger Proximal interphalyngeal joint sprain	53	1	HÅ.53.01	842.1	S63.6	L79	Acute Injury	Joint (non-bone) and ligament	Sprain/ligament Injury	8
8	HAND	Ligament	Finger Distal interphalyngeal joint sprain	54	1	HÅ.54.01	842.1	S63.6	L79	Acute Injury	Joint (non-bone) and ligament	Sprain/ligament Injury	8
8	HAND	Misc.	Subungal hematoma	80	51	HÅ.80.51	842.1	S69.8	L81	Acute Injury	Other	Other injuries	18
8	HAND	Misc.	Nail avulsion	80	52	HÅ.80.52	842.1	S69.8	L81	Chronic Injury	Other	Other injuries	18
8	HAND	Misc.	Other finger nail injury	80	54	HÅ.80.54	842.1	S69.8	L81	Acute Injury	Other	Other injuries	18
8	HAND	Misc.	Hand blister	81	45	HÅ.81.45	919.2	S60.8	S17	Acute Injury	Other	Other injuries	18
8	HAND	Misc.	Finger blister	82	45	HÅ.82.45	919.2	S60.8	S17	Acute Injury	Other	Other injuries	18
1	HEAD	Misc.	Other injury to head	0	0	HO.00.00	784.9	S09.9	N80	Acute Injury	Other	Other injuries	18
1	HEAD	Misc.	Head Laceration	0	24	HO.00.24	873	S00.9	S18	Acute Injury	Skin	Laceration	13
1	HEAD	Misc.	Scalp laceration	1	24	HO.01.24	873	S01.0	S18	Acute Injury	Skin	Laceration	13
1	HEAD	Misc.	Scalp abrasion	1	25	HO.01.25	910	S00.0	S18	Acute Injury	Skin	Abrasion	14
1	HEAD	Misc.	Facial contusion	2	23	HO.02.23	910	S00.8	S16	Acute Injury	Contusions	Contusion/bruise/haematoma	15
1	HEAD	Misc.	Facial laceration	2	24	HO.02.24	873.4	S00.8	S18	Acute Injury	Skin	Laceration	13
1	HEAD	Misc.	Facial abrasion	2	25	HO.02.25	910	S00.8	S17	Acute Injury	Skin	Abrasion	14
1	HEAD	Ear	Other Ear Injury	4	0	HO.04.00	959	S09.9	H79	Acute Injury	Other	Other injuries	18
1	HEAD	Ear	Cauliflower ear	4	52	HO.04.52	738.7	M95.1	L99	Acute Injury	Other	Other injuries	18
1	HEAD	Ear	Tinnitus / barotrauma	4	53	HO.04.53	384.8	H93.1	H03	Acute Injury	Other	Other injuries	18
1	HEAD	Ear	Traumatic perforated ear drum	4	54	HO.04.54	384.8	S09.2	H79	Acute Injury	Other	Other injuries	18
1	HEAD	Nose	Nasal fracture	5	13	HO.05.13	802	S02.2	L76	Acute Injury	Bone	Fracture	5
1	HEAD	Nose	Nasal contusion	5	23	HO.05.23	920	S00.3	R88	Acute Injury	Contusions	Contusion/bruise/haematoma	15
1	HEAD	Nose	Epistaxis	5	51	HO.05.51	784.7	R04.0	R06	Acute Injury	Other	Other injuries	18
1	HEAD	Mouth	Mouth /throat disorder	6	0	HO.06.00	528.9	K13.7	D83	Acute Injury	Other	Other injuries	18
1	HEAD	Mouth	Tongue laceration	6	24	HO.06.24	529.9	K14.9	D20	Acute Injury	Skin	Laceration	13
1	HEAD	Mouth	Other dental injury	7	0	HO.07.00	521.9	K08.9	D19	Acute Injury	Other	Dental injuries	16
1	HEAD	Mouth	Teeth fracture	7	13	HO.07.13	521.9	S02.5	D80	Acute Injury	Other	Dental injuries	16
1	HEAD	Nerve	Concussion	21	51	HO.21.51	851	S06.0	N79	Acute Injury	Brain/spinal cord/peripheral nerve	Concussion	1
1	HEAD	Nerve	Post concussion syndrome	21	52	HO.21.52	851	S06.0	N79	Chronic Injury	Brain/spinal cord/peripheral nerve	Concussion	1
1	HEAD	Nerve	Structural brain injury	21	53	HO.21.53	851	G93.1	N99	Acute Injury	Brain/spinal cord/peripheral nerve	Structural brain injury	2
1	HEAD	Nerve	Subdural / epidural hematoma	21	54	HO.21.54	349.8	I62.0	K90	Acute Injury	Brain/spinal cord/peripheral nerve	Structural brain injury	2
1	HEAD	Bone	Facial fracture	30	13	HO.30.13	802	S02.9	N80	Acute Injury	Bone	Fracture	5
1	HEAD	Bone	Skull fracture	32	13	HO.32.13	800	S02.9	N80	Acute Injury	Bone	Fracture	5
1	HEAD	Joint	TMJ disorder	51	51	HO.51.51	524.6	K10.9	D82	Chronic Injury	Joint (non-bone) and ligament	Sprain/ligament Injury	8
1	HEAD -eye	Eye	Other eye injury	3	0	HO.03.00	371	S05.9	F79	Acute Injury	Other	Other injuries	18
1	HEAD -eye	Eye	Corneal abrasion	3	25	HO.03.25	371.8	S05.0	F79	Acute Injury	Skin	Abrasion	14
1	HEAD -eye	Eye	Detached retina	3	51	HO.03.51	361	H33.2	F82	Acute Injury	Other	Other injuries	18
1	HEAD -eye	Eye	Lens dislocation/subluxation	3	52	HO.03.52	364.9	H27.1	F99	Acute Injury	Other	Other injuries	18
12	HIP/GROIN	Misc.	Other hip injury	0	0	HL.00.00	959.6	S79.9	L81	Acute Injury	Other	Other injuries	18
12	HIP/GROIN	Misc.	Hip Contusion	0	23	HL.00.23	924	S70.0	S16	Acute Injury	Contusions	Contusion/bruise/haematoma	15
12	HIP/GROIN	Misc.	Hip laceration	0	24	HL.00.24	873	S71.0	S18	Acute Injury	Skin	Laceration	13
12	HIP/GROIN	Misc.	Hip abrasion	0	25	HL.00.25	916	S70.8	S17	Acute Injury	Skin	Abrasion	14
12	HIP/GROIN	Misc.	Testicular Contusion	1	23	HL.01.23	922.4	S30.2	L81	Acute Injury	Other	Visceral injuries	17
12	HIP/GROIN	Muscle	Iliopsoas strain	11	7	HL.11.07	843.8	S76.0	L81	Acute Injury	Muscle and tendon	Muscle strain/tear/rupture/cramps	10
12	HIP/GROIN	Muscle	Gluteus maximius strain	12	7	HL.12.07	843.8	S76.3	L81	Acute Injury	Muscle and tendon	Muscle strain/tear/rupture/cramps	10
12	HIP/GROIN	Muscle	Gluteus maximius tear	12	9	HL.12.09	843.8	S76.3	L81	Acute Injury	Muscle and tendon	Muscle strain/tear/rupture/cramps	10
12	HIP/GROIN	Muscle	Gluteus medius strain	13	7	HL.13.07	843.8	S76.3	L81	Acute Injury	Muscle and tendon	Muscle strain/tear/rupture/cramps	10
12	HIP/GROIN	Muscle	Gluteus medius tear	13	9	HL.13.09	843.8	S76.3	L81	Acute Injury	Muscle and tendon	Muscle strain/tear/rupture/cramps	10
12	HIP/GROIN	Muscle	Lateral rotator strain	14	7	HL.14.07	843.8	S76.3	L81	Acute Injury	Muscle and tendon	Muscle strain/tear/rupture/cramps	10
12	HIP/GROIN	Muscle	Medial rotator strain	15	7	HL.15.07	843.8	S76.3	L81	Acute Injury	Muscle and tendon	Muscle strain/tear/rupture/cramps	10
12	HIP/GROIN	Nerve	Hip reflex sympathetic dystrophy	20	41	HL.20.41	956.5	M89.0	L99	Chronic Injury	Brain/spinal cord/peripheral nerve	Nerve injury	4
12	HIP/GROIN	Nerve	Hip neuroma	20	44	HL.20.44	956.5	G57.8	N94	Chronic Injury	Brain/spinal cord/peripheral nerve	Nerve injury	4
12	HIP/GROIN	Nerve	Piriformis Syndrome	20	51	HL.20.51	956.5	M54.3	L86	Chronic Injury	Brain/spinal cord/peripheral nerve	Nerve injury	4
12	HIP/GROIN	Nerve	Meralgia paresthetica	21	51	HL.21.51	956.5	G57.1	N94	Chronic Injury	Brain/spinal cord/peripheral nerve	Nerve injury	4
12	HIP/GROIN	Nerve	Obturator nerve entrapment	22	51	HL.22.51	956.5	S74.8	N81	Chronic Injury	Brain/spinal cord/peripheral nerve	Nerve injury	4
12	HIP/GROIN	Bone	ASIS apophysitis / avulsion	32	20	HL.32.20	732.6	S32.8	L76	Acute Injury	Bone	Fracture	5
12	HIP/GROIN	Bone	AIIS apophysitis / avulsion	33	20	HL.33.20	732.6	S32.8	L76	Acute Injury	Bone	Fracture	5
12	HIP/GROIN	Bone	Femoral neck / head fracture	34	13	HL.34.13	820	S72.0	L75	Acute Injury	Bone	Fracture	5
12	HIP/GROIN	Bone	Femoral neck stress fracture	34	18	HL.34.18	820	S72.0	L75	Acute Injury	Bone	Fracture	5
12	HIP/GROIN	Bone	Slipped capitus femorus	35	20	HL.35.20	732.2	M93.0	L94	Acute Injury	Bone	Other bone injuries	6
12	HIP/GROIN	Bone	Legg-Perthes	35	34	HL.35.34	732.1	M91.1	L94	Chronic Injury	Bone	Other bone injuries	6
12	HIP/GROIN	Bone	Intertrochanteric fracture	36	13	HL.36.13	820.2	S72.1	L75	Acute Injury	Bone	Fracture	5
12	HIP/GROIN	Joint	Hip degenerative/osteoarthritis	40	32	HL.40.32	715.1	M16.9	L89	Chronic Injury	Other	Other injuries	18
12	HIP/GROIN	Joint	Hip chondromalacia	40	51	HL.40.51	715.1	M94.2	L99	Chronic Injury	Joint (non-bone) and ligament	Sprain/ligament Injury	8
12	HIP/GROIN	Joint	Acetablular fracture	41	13	HL.41.13	808	S32.4	L76	Acute Injury	Bone	Fracture	5
12	HIP/GROIN	Joint	Hip capsulitis	42	31	HL.42.31	843.9	M77.9	L87	Chronic Injury	Other	Other injuries	18
12	HIP/GROIN	Joint	Hip loose body	43	51	HL.43.51	843.9	M24.0	L99	Chronic Injury	Other	Other injuries	18
12	HIP/GROIN	Joint	Hip labral tear	45	9	HL.45.09	843.9	M24.1	L99	Acute Injury	Joint (non-bone) and ligament	Lesion of meniscus, cartillage or disc	9
12	HIP/GROIN	Misc.	Greater trochanteric bursitis / snapping hip syndrome	61	29	HL.61.29	843.8	M70.6	L87	Chronic Injury	Muscle and tendon	Tendinopathy/bursitis	12
12	HIP/GROIN	Misc.	Greater trochanteric bursitis / snapping hip syndrome	61	30	HL.61.30	843.8	R29.4	L13	Chronic Injury	Muscle and tendon	Tendinopathy/bursitis	12
12	HIP/GROIN	Misc.	Iliopsoas bursitis	62	29	HL.62.29	843.8	M70.7	L87	Chronic Injury	Muscle and tendon	Tendinopathy/bursitis	12
12	HIP/GROIN	Misc.	Iliopsoas bursitis	62	29	HL.62.29	843.8	M70.7	L87	Chronic Injury	Muscle and tendon	Tendinopathy/bursitis	12
12	HIP/GROIN	Misc.	Hip arterial disorder	71	0	HL.71.00	843.8	S75.8	A80	Acute Injury	Other	Other injuries	18
12	HIP/GROIN	Misc.	Hip venous disorder	72	0	HL.72.00	843.8	S75.8	A80	Acute Injury	Other	Other injuries	18
12	HIP/GROIN	Joint	Hip femoral acetabular impingement	80	51	HL.80.51	843.8	M25.8	L20	Chronic Injury	Other	Other injuries	18
14	KNEE	Misc.	Other knee injury	0	0	KN.00.00	844.9	S83.6	L78	Acute Injury	Other	Other injuries	18
14	KNEE	Misc.	Knee contusion	0	23	KN.00.23	924.1	S80.0	S16	Acute Injury	Contusions	Contusion/bruise/haematoma	15
14	KNEE	Misc.	Knee laceration	0	24	KN.00.24	873	S81.0	S18	Acute Injury	Skin	Laceration	13
14	KNEE	Misc.	Knee abrasion	0	25	KN.00.25	916	S80.9	S17	Acute Injury	Skin	Abrasion	14
14	KNEE	Tendon	Biceps Femoris tendinopathy	11	26	KN.11.26	844.8	M76.9	L87	Chronic Injury	Muscle and tendon	Tendinopathy/bursitis	12
14	KNEE	Tendon	Pes anserine tendinopathy	12	26	KN.12.26	844.8	M76.9	L87	Chronic Injury	Muscle and tendon	Tendinopathy/bursitis	12
14	KNEE	Tendon	Iliotibial band friction syndrome	13	31	KN.13.31	844.8	M76.3	L87	Chronic Injury	Muscle and tendon	Tendinopathy/bursitis	12
14	KNEE	Tendon	Patellar tendon tear/rupture	14	9	KN.14.09	844.8	S76.1	L81	Acute Injury	Muscle and tendon	Tendon injury/rupture	11
14	KNEE	Tendon	Patellar tendinopathy	14	26	KN.14.26	844.8	M76.5	L87	Chronic Injury	Muscle and tendon	Tendinopathy/bursitis	12
14	KNEE	Tendon	Patellar tendon cystic degeneration	14	51	KN.14.51	844.8	M76.5	L87	Chronic Injury	Muscle and tendon	Tendinopathy/bursitis	12
14	KNEE	Tendon	Quadriceps tendon tear/rupture	15	9	KN.15.09	844.8	S76.1	L81	Acute Injury	Muscle and tendon	Tendon injury/rupture	11
14	KNEE	Tendon	Quadriceps tendinopathy	15	26	KN.15.26	844.8	M76.5	L87	Chronic Injury	Muscle and tendon	Tendinopathy/bursitis	12
14	KNEE	Tendon	Popliteus tendinopathy	16	26	KN.16.26	844.8	M76.8	L87	Chronic Injury	Muscle and tendon	Tendinopathy/bursitis	12
14	KNEE	Nerve	Knee reflex sympathetic dystrophy	20	41	KN.20.41	956.5	M89.0	L99	Chronic Injury	Brain/spinal cord/peripheral nerve	Nerve injury	4
14	KNEE	Nerve	Saphenous neuroma	21	44	KN.21.44	956.5	G57.8	N94	Chronic Injury	Brain/spinal cord/peripheral nerve	Nerve injury	4
14	KNEE	Bone	Intrarticular fracture of femur	32	13	KN.32.13	821.2	S72.8	L75	Acute Injury	Bone	Fracture	5
14	KNEE	Bone	Tibial plateau fracture	33	13	KN.33.13	823	S82.1	L73	Acute Injury	Bone	Fracture	5
14	KNEE	Bone	Tibial spine avulsion	33	14	KN.33.14	823	S82.1	L73	Acute Injury	Bone	Fracture	5
14	KNEE	Bone	Osgood-Schlatter's Disease	33	20	KN.33.20	823	M92.5	L94	Acute Injury	Bone	Other bone injuries	6
14	KNEE	Bone	Fibular head fracture	34	13	KN.34.13	823	S82.4	L73	Acute Injury	Bone	Fracture	5
14	KNEE	Bone	Patellar fracture	35	13	KN.35.13	822	S82.0	L76	Acute Injury	Bone	Fracture	5
14	KNEE	Bone	Patellar avulsion fracture	35	14	KN.35.14	822	S82.0	L76	Acute Injury	Bone	Fracture	5
14	KNEE	Bone	Patellar osteochondral fracture	35	17	KN.35.17	822	S82.0	L76	Acute Injury	Bone	Fracture	5
14	KNEE	Bone	Sinding-Larson-Johanson Syndrome	35	20	KN.35.20	732.8	M92.4	L94	Acute Injury	Bone	Other bone injuries	6
14	KNEE	Bone	Bipartite or multipartite patella	35	51	KN.35.51	844.8	Q74.1	L82	Chronic Injury	Bone	Other bone injuries	6
14	KNEE	Bone	Patella alta	35	52	KN.35.52	844.8	M22.3	L99	Chronic Injury	Bone	Other bone injuries	6
14	KNEE	Bone	Patella infera	35	53	KN.35.53	844.8	M22.3	L99	Chronic Injury	Bone	Other bone injuries	6
14	KNEE	Joint	Knee synovitis	41	28	KN.41.28	844.8	M65.9	L87	Chronic Injury	Other	Other injuries	18
14	KNEE	Joint	Knee generalized osteoarthritis	41	32	KN.41.32	844.8	M17.1	L90	Chronic Injury	Other	Other injuries	18
14	KNEE	Joint	Arthrofibrosis	41	43	KN.41.43	844.8	M25.8	L20	Chronic Injury	Other	Other injuries	18
14	KNEE	Joint	Baker's Cyst	41	51	KN.41.51	844.8	M71.2	L87	Chronic Injury	Joint (non-bone) and ligament	Sprain/ligament Injury	8
14	KNEE	Joint	Plica Syndrome	41	52	KN.41.52	844.8	M25.8	L20	Chronic Injury	Joint (non-bone) and ligament	Sprain/ligament Injury	8
14	KNEE	Joint	Fat pad syndrome	41	53	KN.41.53	844.8	M79.4	L99	Chronic Injury	Joint (non-bone) and ligament	Sprain/ligament Injury	8
14	KNEE	Joint	Patellofemoral dislocation	42	10	KN.42.10	836.3	S83.0	L80	Acute Injury	Joint (non-bone) and ligament	Dislocation/subluxation	7
14	KNEE	Joint	Patellofemoral subluxation	42	11	KN.42.11	836.3	S83.0	L80	Acute Injury	Joint (non-bone) and ligament	Dislocation/subluxation	7
14	KNEE	Joint	Patellofemoral functional instability	42	12	KN.42.12	836.3	M22.2	L99	Acute Injury	Joint (non-bone) and ligament	Sprain/ligament Injury	8
14	KNEE	Joint	Patellofemoral osteoarthritis	42	32	KN.42.32	715.1	M17.9	L99	Chronic Injury	Other	Other injuries	18
14	KNEE	Joint	Patellofemoral osteochondritis dissecans (OCD)	42	40	KN.42.40	715.1	M22.2	L99	Chronic Injury	Other	Other injuries	18
14	KNEE	Joint	Patellofemoral pain syndrome	42	51	KN.42.51	715.1	M22.4	L99	Chronic Injury	Joint (non-bone) and ligament	Sprain/ligament Injury	8
14	KNEE	Joint	Lateral hyperpressure syndrome	42	52	KN.42.52	715.1	M22.3	L99	Chronic Injury	Joint (non-bone) and ligament	Sprain/ligament Injury	8
14	KNEE	Joint	Post-traumatic patellofemoral pain	42	53	KN.42.53	715.1	M22.2	L99	Chronic Injury	Joint (non-bone) and ligament	Sprain/ligament Injury	8
14	KNEE	Joint	Patellofemoral chondromalacia	42	54	KN.42.54	717.7	M22.4	L99	Chronic Injury	Joint (non-bone) and ligament	Sprain/ligament Injury	8
14	KNEE	Joint	Patellofemoral chondromalacia - Grade I	42	54	KN.42.54	717.7	M22.4	L99	Chronic Injury	Joint (non-bone) and ligament	Sprain/ligament Injury	8
14	KNEE	Joint	Patellofemoral chondromalacia - Grade II	42	55	KN.42.55	717.7	M22.4	L99	Chronic Injury	Joint (non-bone) and ligament	Sprain/ligament Injury	8
14	KNEE	Joint	Patellofemoral chondromalacia - Grade III	42	56	KN.42.56	717.7	M22.4	L99	Chronic Injury	Other	Other injuries	18
14	KNEE	Joint	Patellofemoral chondromalacia - Grade IV	42	57	KN.42.57	717.7	M22.4	L99	Chronic Injury	Other	Other injuries	18
14	KNEE	Joint	Tibial-femoral dislocation	43	10	KN.43.10	836.5	S83.1	L80	Acute Injury	Joint (non-bone) and ligament	Dislocation/subluxation	7
14	KNEE	Joint	Tibial-femoral Functional Instability	43	12	KN.43.12	836.5	M25.3	L99	Acute Injury	Joint (non-bone) and ligament	Sprain/ligament Injury	8
14	KNEE	Joint	Lateral compartment osteoarthritis	43	32	KN.43.32	715.1	M17.1	L90	Chronic Injury	Other	Other injuries	18
14	KNEE	Joint	Femoral osteochondritis dissecans (OCD)	43	40	KN.43.40	732.4	M93.2	L94	Chronic Injury	Other	Other injuries	18
14	KNEE	Joint	Medial compartment osteoarthritis	43	51	KN.43.51	715.1	M17.1	L90	Chronic Injury	Joint (non-bone) and ligament	Sprain/ligament Injury	8
14	KNEE	Joint	Femoral osteonecrosis	43	53	KN.43.53	732.4	M87.8	L99	Chronic Injury	Joint (non-bone) and ligament	Sprain/ligament Injury	8
14	KNEE	Joint	Proximal tibio-fibular dislocation	44	10	KN.44.10	836.5	S83.1	L80	Acute Injury	Joint (non-bone) and ligament	Dislocation/subluxation	7
14	KNEE	Joint	Proximal tibio-fibular subluxation	44	11	KN.44.11	836.5	S83.1	L80	Acute Injury	Joint (non-bone) and ligament	Dislocation/subluxation	7
14	KNEE	Joint	Proximal tibio-fibular degenerative arthritis	44	32	KN.44.32	715.1	M19.8	L91	Chronic Injury	Other	Other injuries	18
14	KNEE	Joint	Medial meniscus / meniscal tear	45	9	KN.45.09	717.3	S83.2	L96	Acute Injury	Joint (non-bone) and ligament	Lesion of meniscus, cartillage or disc	9
14	KNEE	Joint	Medial meniscus / meniscal cyst	45	51	KN.45.51	717.3	M23.0	L99	Chronic Injury	Joint (non-bone) and ligament	Lesion of meniscus, cartillage or disc	8
14	KNEE	Joint	Medial discoid meniscus	45	52	KN.45.52	717.3	M23.1	L99	Chronic Injury	Joint (non-bone) and ligament	Lesion of meniscus, cartillage or disc	8
14	KNEE	Joint	Medial meniscus / meniscal repair failure	45	53	KN.45.53	717.3	M23.2	L99	Chronic Injury	Joint (non-bone) and ligament	Lesion of meniscus, cartillage or disc	8
14	KNEE	Joint	Lateral meniscus / meniscal tear	46	9	KN.46.09	717.4	S83.2	L96	Acute Injury	Joint (non-bone) and ligament	Lesion of meniscus, cartillage or disc	9
14	KNEE	Joint	Lateral meniscus / meniscal cyst	46	51	KN.46.51	717.4	M23.0	L99	Chronic Injury	Joint (non-bone) and ligament	Lesion of meniscus, cartillage or disc	8
14	KNEE	Joint	Lateral discoid meniscus	46	52	KN.46.52	717.4	M23.1	L99	Chronic Injury	Joint (non-bone) and ligament	Lesion of meniscus, cartillage or disc	8
14	KNEE	Joint	Lateral meniscal repair failure	46	53	KN.46.53	717.4	M23.2	L99	Chronic Injury	Joint (non-bone) and ligament	Lesion of meniscus, cartillage or disc	8
14	KNEE	Ligament	Medial collateral ligament sprain- acute	51	0	KN.51.00	844.1	S83.4	L78	Acute Injury	Joint (non-bone) and ligament	Sprain/ligament Injury	8
14	KNEE	Ligament	Medial collateral ligament 1° sprain- acute	51	1	KN.51.01	844.1	S83.4	L78	Acute Injury	Joint (non-bone) and ligament	Sprain/ligament Injury	8
14	KNEE	Ligament	Medial collateral ligament 2° sprain- acute	51	2	KN.51.02	844.1	S83.4	L78	Acute Injury	Joint (non-bone) and ligament	Sprain/ligament Injury	8
14	KNEE	Ligament	Medial collateral ligament 3° sprain- acute	51	3	KN.51.03	844.1	S83.4	L78	Acute Injury	Joint (non-bone) and ligament	Sprain/ligament Injury	8
14	KNEE	Ligament	Medial collateral ligament 1° sprain- chronic	51	4	KN.51.04	844.1	S83.4	L78	Acute Injury	Joint (non-bone) and ligament	Sprain/ligament Injury	8
14	KNEE	Ligament	Medial collateral ligament 2° sprain- chronic	51	5	KN.51.05	844.1	S83.4	L78	Acute Injury	Joint (non-bone) and ligament	Sprain/ligament Injury	8
14	KNEE	Ligament	Medial collateral ligament 3° sprain- chronic	51	6	KN.51.06	844.1	S83.4	L78	Acute Injury	Joint (non-bone) and ligament	Sprain/ligament Injury	8
14	KNEE	Ligament	Pelligrini-Steida Syndrome	51	51	KN.51.51	844.1	M76.4	L87	Chronic Injury	Joint (non-bone) and ligament	Sprain/ligament Injury	8
14	KNEE	Ligament	Lateral collateral ligament sprain- acute	52	0	KN.52.00	844	S83.4	L78	Acute Injury	Joint (non-bone) and ligament	Sprain/ligament Injury	8
14	KNEE	Ligament	Lateral collateral ligament 1° sprain- acute	52	1	KN.52.01	844	S83.4	L78	Acute Injury	Joint (non-bone) and ligament	Sprain/ligament Injury	8
14	KNEE	Ligament	Lateral collateral ligament 2° sprain- acute	52	2	KN.52.02	844	S83.4	L78	Acute Injury	Joint (non-bone) and ligament	Sprain/ligament Injury	8
14	KNEE	Ligament	Lateral collateral ligament 3° sprain- acute	52	3	KN.52.03	844	S83.4	L78	Acute Injury	Joint (non-bone) and ligament	Sprain/ligament Injury	8
14	KNEE	Ligament	Lateral collateral ligament 1° sprain- chronic	52	4	KN.52.04	844	S83.4	L78	Acute Injury	Joint (non-bone) and ligament	Sprain/ligament Injury	8
14	KNEE	Ligament	Lateral collateral ligament 2° sprain- chronic	52	5	KN.52.05	844	S83.4	L78	Acute Injury	Joint (non-bone) and ligament	Sprain/ligament Injury	8
14	KNEE	Ligament	Lateral collateral ligament 3° sprain- chronic	52	6	KN.52.06	844	S83.4	L78	Acute Injury	Joint (non-bone) and ligament	Sprain/ligament Injury	8
14	KNEE	Ligament	Anterior cruciate ligament partial tear- acute	53	2	KN.53.02	844.2	S83.5	L96	Acute Injury	Joint (non-bone) and ligament	Sprain/ligament Injury	8
14	KNEE	Ligament	Anterior cruciate ligament complete tear- acute	53	3	KN.53.03	844.2	S83.5	L96	Acute Injury	Joint (non-bone) and ligament	Sprain/ligament Injury	8
14	KNEE	Ligament	Anterior cruciate ligament partial tear- chronic	53	5	KN.53.05	844.2	S83.5	L96	Acute Injury	Joint (non-bone) and ligament	Sprain/ligament Injury	8
14	KNEE	Ligament	Anterior cruciate ligament complete tear- chronic	53	6	KN.53.06	844.2	S83.5	L96	Acute Injury	Joint (non-bone) and ligament	Sprain/ligament Injury	8
14	KNEE	Ligament	Anterior cruciate ligament graft rupture	53	9	KN.53.09	844.2	S83.5	L96	Acute Injury	Joint (non-bone) and ligament	Sprain/ligament Injury	8
14	KNEE	Ligament	Anterior cruciate ligament graft failure	53	51	KN.53.51	844.2	S83.5	L96	Acute Injury	Joint (non-bone) and ligament	Sprain/ligament Injury	8
14	KNEE	Ligament	Posterior cruciate ligament partial tear- acute	54	2	KN.54.02	844.2	S83.5	L96	Acute Injury	Joint (non-bone) and ligament	Sprain/ligament Injury	8
14	KNEE	Ligament	Posterior cruciate ligament complete tear- acute	54	3	KN.54.03	844.2	S83.5	L96	Acute Injury	Joint (non-bone) and ligament	Sprain/ligament Injury	8
14	KNEE	Ligament	Posterior cruciate ligament partial tear- chronic	54	5	KN.54.05	844.2	S83.5	L96	Acute Injury	Joint (non-bone) and ligament	Sprain/ligament Injury	8
14	KNEE	Ligament	Posterior cruciate ligament complete tear- chronic	54	6	KN.54.06	844.2	S83.5	L96	Acute Injury	Joint (non-bone) and ligament	Sprain/ligament Injury	8
14	KNEE	Misc.	Prepatellar bursitis	61	29	KN.61.29	844.8	M70.4	L87	Chronic Injury	Muscle and tendon	Tendinopathy/bursitis	12
14	KNEE	Misc.	Superficial infrapatellar bursitis	62	29	KN.62.29	844.8	M70.5	L87	Chronic Injury	Muscle and tendon	Tendinopathy/bursitis	12
14	KNEE	Misc.	Deep infrapatellar bursitis	63	29	KN.63.29	844.8	M70.5	L87	Chronic Injury	Muscle and tendon	Tendinopathy/bursitis	12
14	KNEE	Misc.	Medial collateral ligament bursitis	64	29	KN.64.29	844.8	M70.5	L87	Chronic Injury	Muscle and tendon	Tendinopathy/bursitis	12
14	KNEE	Misc.	Pes anserine bursitis	65	29	KN.65.29	844.8	M70.5	L87	Chronic Injury	Muscle and tendon	Tendinopathy/bursitis	12
14	KNEE	Misc.	Loose body of knee	66	51	KN.66.51	844.8	M23.4	L99	Chronic Injury	Other	Other injuries	18
15	LOWER LEG	Misc.	Other leg injury	0	0	LE.00.00	844.9	S89.9	L81	Acute Injury	Other	Other injuries	18
15	LOWER LEG	Misc.	Leg contusion	0	23	LE.00.23	924.1	S80.1	S16	Acute Injury	Contusions	Contusion/bruise/haematoma	15
15	LOWER LEG	Misc.	Leg laceration	0	24	LE.00.24	873	S81.9	S18	Acute Injury	Skin	Laceration	13
15	LOWER LEG	Misc.	Leg abrasion	0	25	LE.00.25	916	S80.8	S17	Acute Injury	Skin	Abrasion	14
15	LOWER LEG	Muscle	Other leg muscle strain	10	7	LE.10.07	844.8	S86.9	L81	Acute Injury	Muscle and tendon	Muscle strain/tear/rupture/cramps	10
15	LOWER LEG	Muscle	Gastrocnemius strain	11	7	LE.11.07	844.8	S86.1	L81	Acute Injury	Muscle and tendon	Muscle strain/tear/rupture/cramps	10
15	LOWER LEG	Muscle	Gastrocnemius spasm	11	8	LE.11.08	844.8	R25.2	L14	Acute Injury	Muscle and tendon	Muscle strain/tear/rupture/cramps	10
15	LOWER LEG	Muscle	Gastrocemius Tear/Rupture	11	9	LE.11.09	844.8	S86.1	L81	Acute Injury	Muscle and tendon	Muscle strain/tear/rupture/cramps	10
15	LOWER LEG	Muscle	Gastrocnemius cyst	11	51	LE.11.51	844.8	M62.8	L99	Chronic Injury	Muscle and tendon	Muscle strain/tear/rupture/cramps	10
15	LOWER LEG	Muscle	Soleus strain	12	7	LE.12.07	844.8	S86.1	L81	Acute Injury	Muscle and tendon	Muscle strain/tear/rupture/cramps	10
15	LOWER LEG	Muscle	Soleus spasm	12	8	LE.12.08	844.8	R25.2	L14	Acute Injury	Muscle and tendon	Muscle strain/tear/rupture/cramps	10
15	LOWER LEG	Muscle	Tibialis posterior strain	13	7	LE.13.07	844.8	S86.1	L81	Acute Injury	Muscle and tendon	Muscle strain/tear/rupture/cramps	10
15	LOWER LEG	Muscle	Tibialis anterior strain	14	7	LE.14.07	844.8	S86.2	L81	Acute Injury	Muscle and tendon	Muscle strain/tear/rupture/cramps	10
15	LOWER LEG	Muscle	Tibialis anterior tendon rupture	14	9	LE.14.09	844.8	S86.1	L81	Acute Injury	Muscle and tendon	Muscle strain/tear/rupture/cramps	10
15	LOWER LEG	Muscle	Peroneus strain	15	7	LE.15.07	844.8	S86.3	L81	Acute Injury	Muscle and tendon	Muscle strain/tear/rupture/cramps	10
15	LOWER LEG	Tendon	Achilles tendon rupture	16	9	LE.16.09	844.8	S86.0	L81	Acute Injury	Muscle and tendon	Tendon injury/rupture	11
15	LOWER LEG	Tendon	Achilles tendinopathy	16	26	LE.16.26	844.8	M76.6	L87	Chronic Injury	Muscle and tendon	Tendinopathy/bursitis	12
15	LOWER LEG	Tendon	Achilles tenosynovitis	16	27	LE.16.27	844.8	M65.8	L87	Chronic Injury	Muscle and tendon	Tendinopathy/bursitis	12
15	LOWER LEG	Tendon	Achilles tendon cystic degeneration	16	51	LE.16.51	844.8	M76.8	L87	Chronic Injury	Muscle and tendon	Tendinopathy/bursitis	12
15	LOWER LEG	Tendon	Achilles enthesopathy	16	52	LE.16.52	844.8	M76.6	L87	Chronic Injury	Muscle and tendon	Tendinopathy/bursitis	12
15	LOWER LEG	Nerve	Leg reflex sympathetic dystrophy	20	41	LE.20.41	956.3	M89.0	L99	Chronic Injury	Brain/spinal cord/peripheral nerve	Nerve injury	4
15	LOWER LEG	Nerve	Common peroneal nerve injury	21	51	LE.21.51	956.3	G57.3	N94	Chronic Injury	Brain/spinal cord/peripheral nerve	Nerve injury	4
15	LOWER LEG	Nerve	Superficial peroneal nerve injury/Entrapment	22	51	LE.22.51	956.3	G57.3	N94	Chronic Injury	Brain/spinal cord/peripheral nerve	Nerve injury	4
15	LOWER LEG	Nerve	Deep peroneal nerve injury	23	51	LE.23.51	956.3	G57.3	N94	Chronic Injury	Brain/spinal cord/peripheral nerve	Nerve injury	4
15	LOWER LEG	Nerve	Sural nerve entrapment	24	51	LE.24.51	956.3	G57.8	N94	Chronic Injury	Brain/spinal cord/peripheral nerve	Nerve injury	4
15	LOWER LEG	Bone	Tibial fracture	32	13	LE.32.13	823.2	S82.2	L73	Acute Injury	Bone	Fracture	5
15	LOWER LEG	Bone	Tibial fracture- non-union	32	15	LE.32.15	823.2	S82.2	L73	Acute Injury	Bone	Fracture	5
15	LOWER LEG	Bone	Tibial stress fracture	32	18	LE.32.18	823.2	S82.2	L73	Acute Injury	Bone	Fracture	5
15	LOWER LEG	Bone	Tibial greenstick fracture	32	19	LE.32.19	823.2	S82.2	L73	Acute Injury	Bone	Fracture	5
15	LOWER LEG	Bone	Tibial exostosis	32	37	LE.32.37	823.2	D16.9	L97	Chronic Injury	Bone	Other bone injuries	6
15	LOWER LEG	Bone	Medial tibial stress syndrome	32	51	LE.32.51	823.2	M76.8	L87	Chronic Injury	Bone	Other bone injuries	6
15	LOWER LEG	Bone	Fibular fracture	33	13	LE.33.13	823.2	S82.4	L73	Acute Injury	Bone	Fracture	5
15	LOWER LEG	Bone	Fibular stress fracture	33	18	LE.33.18	823.2	S82.4	L73	Acute Injury	Bone	Fracture	5
15	LOWER LEG	Bone	Fibular greenstick fracture	33	19	LE.33.19	823.2	S82.4	L73	Acute Injury	Bone	Fracture	5
15	LOWER LEG	Bone	Fibular periostitis	33	30	LE.33.30	823.2	M86.9	L70	Chronic Injury	Bone	Other bone injuries	6
15	LOWER LEG	Vessel	Popliteal artery entrapment	71	51	LE.71.51	904.4	S85.0	A80	Chronic Injury	Other	Other injuries	18
15	LOWER LEG	Vessel	Varicose veins - leg	72	51	LE.72.51	904.4	I83.9	K95	Chronic Injury	Other	Other injuries	18
15	LOWER LEG	Vessel	Leg deep vein thrombosis	72	52	LE.72.52	904.4	I80.2	K94	Chronic Injury	Other	Other injuries	18
15	LOWER LEG	Compartment	Anterior exertional compartment syndrome	81	36	LE.81.36	844.8	M62.2	L99	Chronic Injury	Other	Other injuries	18
15	LOWER LEG	Compartment	Lateral exertional compartment syndrome	82	36	LE.82.36	844.8	M62.2	L99	Chronic Injury	Other	Other injuries	18
15	LOWER LEG	Compartment	Superficial posterior exertional compartment syndrome	83	36	LE.83.36	844.8	M62.2	L99	Chronic Injury	Other	Other injuries	18
15	LOWER LEG	Compartment	Deep posterior exertional compartment syndrome	84	36	LE.84.36	844.8	M62.2	L99	Chronic Injury	Other	Other injuries	18
15	LOWER LEG	Compartment	Acute compartment syndrome	84	51	LE.84.51	844.8	T79.6	L99	Chronic Injury	Other	Other injuries	18
2	NECK	Misc.	Other neck injury	0	0	NA.00.00	723.8	M53.8	L84	Acute Injury	Other	Other injuries	18
2	NECK	Misc.	Neck / throat contusion	0	23	NA.00.23	920	S10.0	S16	Acute Injury	Contusions	Contusion/bruise/haematoma	15
2	NECK	Misc.	Neck laceration	0	24	NA.00.24	873	S10.9	S18	Acute Injury	Skin	Laceration	13
2	NECK	Misc.	Neck abrasion	0	25	NA.00.25	916	S10.9	S17	Acute Injury	Skin	Abrasion	14
2	NECK	Muscle	Cervical strain / whiplash	10	7	NA.10.07	723.8	S13.4	L79	Acute Injury	Muscle and tendon	Muscle strain/tear/rupture/cramps	10
2	NECK	Muscle	Torticolis / spasm	10	8	NA.10.08	723.8	G24.3	L83	Acute Injury	Muscle and tendon	Muscle strain/tear/rupture/cramps	10
2	NECK	Muscle	Trapezius strain	11	7	NA.11.07	723.8	M62.6	L19	Acute Injury	Muscle and tendon	Muscle strain/tear/rupture/cramps	10
2	NECK	Muscle	Trapezius trigger points	11	51	NA.11.51	723.8	M53.8	L18	Chronic Injury	Muscle and tendon	Muscle strain/tear/rupture/cramps	10
2	NECK	Muscle	Suboccipital muscle strain	12	7	NA.12.07	723.8	M62.6	L19	Acute Injury	Muscle and tendon	Muscle strain/tear/rupture/cramps	10
2	NECK	Nerve	Neck radiculopathy	20	51	NA.20.51	723.8	M50.1	L83	Chronic Injury	Brain/spinal cord/peripheral nerve	Nerve injury	4
2	NECK	Nerve	Cervical spinal cord compression/transection	21	10	NA.21.10	952	S14.0	N81	Acute Injury	Brain/spinal cord/peripheral nerve	Spinal cord compression/transection	3
2	NECK	Nerve	Cervical spinal contusion/concussion	21	23	NA.21.23	952	S14.1	N81	Acute Injury	Brain/spinal cord/peripheral nerve	Nerve injury	4
2	NECK	Nerve	Brachial plexus syndrome (Stinger)	21	51	NA.21.51	353	S14.3	N81	Acute Injury	Brain/spinal cord/peripheral nerve	Nerve injury	4
2	NECK	Nerve	11th cranial nerve injury	22	51	NA.22.51	353	S04.7	N81	Acute Injury	Brain/spinal cord/peripheral nerve	Nerve injury	4
2	NECK	Bone -Spine	Cervical spine fracture	31	13	NA.31.13	723.8	S12.9	L76	Acute Injury	Bone	Fracture	5
2	NECK	Bone -Spine	Cervical spinal stenosis	31	53	NA.31.53	723	M48.0	L83	Chronic Injury	Bone	Other bone injuries	6
2	NECK	Joint	Cervical facet osteoarthritis	41	32	NA.41.32	715.1	M12.8	L83	Chronic Injury	Other	Other injuries	18
2	NECK	Joint	Cervical facet syndrome	41	51	NA.41.51	723.8	M12.8	L83	Acute Injury	Joint (non-bone) and ligament	Sprain/ligament Injury	8
2	NECK	Joint	Cervical degenerative disc disease	42	51	NA.42.51	722.4	M50.3	L83	Chronic Injury	Joint (non-bone) and ligament	Lesion of meniscus, cartilage or disc	9
2	NECK	Joint	Cervical disc herniation	42	52	NA.42.52	722	M50.3	L83	Chronic Injury	Joint (non-bone) and ligament	Lesion of meniscus, cartilage or disc	9
2	NECK	Misc.	Thoracic Outlet Syndrome	70	51	NA.70.51	723.8	G54.0	N94	Chronic Injury	Other	Other injuries	18
18	NON-SPECIFIC MSK	Misc.	Non-Specific Injury	0	0	MS.00.00	781.9	R29.8	L29	Acute Injury	Other	Other injuries	18
18	NON-SPECIFIC MSK	Muscle	Non-Specific Cramps	0	8	MS.00.08	845.1	R29.8	L29	Acute Injury	Muscle and tendon	Muscle strain/tear/rupture/cramps	15
18	NON-SPECIFIC MSK	Misc.	Contusion	0	23	MS.00.23	845.1	R29.8	L29	Acute Injury	Contusions	Contusion/bruise/haematoma	15
18	NON-SPECIFIC MSK	Misc.	Multiple trauma (major)	0	51	MS.00.51	781.9	T06.3	A81	Acute Injury	Other	Other injuries	18
18	NON-SPECIFIC MSK	Misc.	Multiple MSK injuries	0	52	MS.00.52	781.9	T06.3	A81	Acute Injury	Other	Other injuries	18
11	PELVIS/LOW BACK	Misc.	Other Lumbar injury	0	0	KB.00.00	847.2	S33.5	L84	Acute Injury	Other	Other injuries	18
11	PELVIS/LOW BACK	Misc.	Pelvis/Low Back Contusion	0	23	KB.00.23	922.3	S30.0	S16	Acute Injury	Contusions	Contusion/bruise/haematoma	15
11	PELVIS/LOW BACK	Misc.	Low back laceraton	0	24	KB.00.24	873	S31.0	S18	Acute Injury	Skin	Laceration	13
11	PELVIS/LOW BACK	Misc.	Low back abrasion	0	25	KB.00.25	916	S30.9	S17	Acute Injury	Skin	Abrasion	14
11	PELVIS/LOW BACK	Misc.	Non-specific low back pain / mechanical pain	0	51	KB.00.51	847.2	M54.9	L02	Chronic Injury	Other	Other injuries	18
11	PELVIS/LOW BACK	Muscle	Paralumbar muscle strain	13	7	KB.13.07	847.2	S33.5	L84	Acute Injury	Muscle and tendon	Muscle strain/tear/rupture/cramps	10
11	PELVIS/LOW BACK	Nerve	Lumbar reflex sympathetic dystrophy	20	41	KB.20.41	956.5	M89.0	L99	Chronic Injury	Brain/spinal cord/peripheral nerve	Nerve injury	4
11	PELVIS/LOW BACK	Nerve	Lumbar neuroma	20	44	KB.20.44	956.5	G56.8	N94	Chronic Injury	Brain/spinal cord/peripheral nerve	Nerve injury	4
11	PELVIS/LOW BACK	Nerve	Lumbar spinal cord compression/transection	21	10	KB.21.10	956.5	S34.0	N81	Acute Injury	Brain/spinal cord/peripheral nerve	Spinal cord compression/transection	3
11	PELVIS/LOW BACK	Nerve	Lumbar spinal contusion/concussion	21	23	KB.21.23	956.5	S30.0	S16	Acute Injury	Brain/spinal cord/peripheral nerve	Nerve injury	4
11	PELVIS/LOW BACK	Nerve	Sciatica	21	51	KB.21.51	956.5	M51.1	L86	Chronic Injury	Brain/spinal cord/peripheral nerve	Nerve injury	4
11	PELVIS/LOW BACK	Nerve	Lumbar nerve root impingement	21	52	KB.21.52	956.5	M51.1	L86	Chronic Injury	Brain/spinal cord/peripheral nerve	Nerve injury	4
11	PELVIS/LOW BACK	Nerve	Pudendal nerve injury	22	0	KB.22.00	956.5	S74.8	N81	Acute Injury	Brain/spinal cord/peripheral nerve	Nerve injury	4
11	PELVIS/LOW BACK	Nerve	Perineal nerve injury	23	0	KB.23.00	956.5	S74.8	N81	Acute Injury	Brain/spinal cord/peripheral nerve	Nerve injury	4
11	PELVIS/LOW BACK	Bone -Spine	Lumbar spine fracture	31	13	KB.31.13	724.8	S32.0	L76	Acute Injury	Bone	Fracture	5
11	PELVIS/LOW BACK	Bone -Spine	Pars stress fracture/ reaction	31	18	KB.31.18	724.8	S32.0	L76	Acute Injury	Bone	Fracture	5
11	PELVIS/LOW BACK	Bone -Spine	Spondylolysis	31	51	KB.31.51	724.8	M47.9	L84	Chronic Injury	Bone	Other bone injuries	6
11	PELVIS/LOW BACK	Bone -Spine	Spodylolisthesis	31	52	KB.31.52	724.8	M43.1	L84	Chronic Injury	Bone	Other bone injuries	6
11	PELVIS/LOW BACK	Bone -Spine	Spinal stenosis	31	55	KB.31.55	724.8	M48.0	L84	Chronic Injury	Bone	Other bone injuries	6
11	PELVIS/LOW BACK	Bone	Sacrum / coccyx fracture	32	13	KB.32.13	724.6	S32.2	L76	Acute Injury	Bone	Fracture	5
11	PELVIS/LOW BACK	Bone	coccydynia	32	51	KB.32.51	724.8	M53.3	L84	Chronic Injury	Bone	Other bone injuries	6
11	PELVIS/LOW BACK	Bone	Ilium fracture	33	13	KB.33.13	724.8	S32.3	L76	Acute Injury	Bone	Fracture	5
11	PELVIS/LOW BACK	Bone	ASIS avulsion fracture	33	14	KB.33.14	724.8	S32.8	L76	Acute Injury	Bone	Fracture	5
11	PELVIS/LOW BACK	Bone	Ilium growth plate / physeal injury	33	20	KB.33.20	724.8	S32.8	L76	Acute Injury	Bone	Fracture	5
11	PELVIS/LOW BACK	Bone	Hip Pointer (Iliac Crest Contusion)	33	23	KB.33.23	724.8	S70.0	S16	Acute Injury	Contusions	Contusion/bruise/haematoma	15
11	PELVIS/LOW BACK	Bone	Ischium fracture	34	13	KB.34.13	724.8	S32.8	L76	Acute Injury	Bone	Fracture	5
11	PELVIS/LOW BACK	Bone	Ischium avulsion fracture	34	14	KB.34.14	724.8	S32.8	L76	Acute Injury	Bone	Fracture	5
11	PELVIS/LOW BACK	Bone	Ischium growth plate / physeal injury	34	20	KB.34.20	724.8	S32.8	L76	Acute Injury	Bone	Fracture	5
11	PELVIS/LOW BACK	Misc.	Ischial bursitis	34	29	KB.34.29	727.3	M70.7	L87	Chronic Injury	Muscle and tendon	Tendinopathy/bursitis	12
11	PELVIS/LOW BACK	Bone	Pubic Fracture	35	13	KB.35.13	808.2	M70.7	L87	Acute Injury	Bone	Fracture	5
11	PELVIS/LOW BACK	Bone	Pubic stress fracture	35	18	KB.35.18	724.8	S32.8	L76	Acute Injury	Bone	Fracture	5
11	PELVIS/LOW BACK	Bone	Osteitis Pubis	35	51	KB.35.51	724.8	S32.8	L76	Chronic Injury	Bone	Other bone injuries	6
11	PELVIS/LOW BACK	Joint	Lumbar facet osteoarthritis	41	32	KB.41.32	715.1	M47.9	L84	Chronic Injury	Other	Other injuries	18
11	PELVIS/LOW BACK	Joint	Facet syndrome	41	51	KB.41.51	724.8	M47.9	L84	Chronic Injury	Joint (non-bone) and ligament	Sprain/ligament Injury	8
11	PELVIS/LOW BACK	Joint	Lumbar degenerative disc disease	42	51	KB.42.51	722.5	M51.3	L86	Chronic Injury	Joint (non-bone) and ligament	Lesion of meniscus, cartilage or disc	9
11	PELVIS/LOW BACK	Joint	Lumbar disc herniation	42	52	KB.42.52	722.1	M51.3	L86	Chronic Injury	Joint (non-bone) and ligament	Lesion of meniscus, cartilage or disc	9
11	PELVIS/LOW BACK	Joint	Sacroiliac asymmetry/dysfunction	43	51	KB.43.51	846.1	S33.6	L79	Chronic Injury	Joint (non-bone) and ligament	Sprain/ligament Injury	8
11	PELVIS/LOW BACK	Joint	Symphysis Pubis Diastasis	44	51	KB.44.51	848.8	S33.4	L81	Chronic Injury	Joint (non-bone) and ligament	Sprain/ligament Injury	8
3	SHOULDER	Misc.	Other shoulder injury	0	0	SK.00.00	840.9	M75.9	L92	Acute Injury	Other	Other injuries	18
3	SHOULDER	Misc.	Shoulder Contusion	0	23	SK.00.23	923	S40.0	S16	Acute Injury	Contusions	Contusion/bruise/haematoma	15
3	SHOULDER	Misc.	Shoulder laceration	0	24	SK.00.24	873	S41.0	S18	Acute Injury	Skin	Laceration	13
3	SHOULDER	Misc.	Shoulder abrasion	0	25	SK.00.25	916	S40.9	S17	Acute Injury	Skin	Abrasion	14
3	SHOULDER	Muscle	Deltoid strain	11	7	SK.11.07	840.8	S46.8	L81	Acute Injury	Muscle and tendon	Muscle strain/tear/rupture/cramps	10
3	SHOULDER	Muscle	Rotator cuff strain	12	7	SK.12.07	840.4	S46.0	L81	Acute Injury	Muscle and tendon	Muscle strain/tear/rupture/cramps	10
3	SHOULDER	Muscle	Rotator cuff tear	12	9	SK.12.09	726.1	S46.0	L81	Acute Injury	Muscle and tendon	Muscle strain/tear/rupture/cramps	10
3	SHOULDER	Tendon	Rotator cuff tendinopathy	12	26	SK.12.26	840.6	M75.1	L92	Chronic Injury	Muscle and tendon	Tendinopathy/bursitis	12
3	SHOULDER	Tendon	Long head of biceps rupture	13	9	SK.13.09	840.8	S46.1	L81	Acute Injury	Muscle and tendon	Tendon injury/rupture	11
3	SHOULDER	Tendon	Long head of biceps tendinitis	13	26	SK.13.26	840.8	M75.2	L92	Chronic Injury	Muscle and tendon	Tendinopathy/bursitis	12
3	SHOULDER	Muscle	Pectoralis strain	15	7	SK.15.07	840.8	S46.8	L81	Acute Injury	Muscle and tendon	Muscle strain/tear/rupture/cramps	10
3	SHOULDER	Muscle	Rhomboid strain	16	7	SK.16.07	840.8	S46.8	L81	Acute Injury	Muscle and tendon	Muscle strain/tear/rupture/cramps	10
3	SHOULDER	Nerve	Shoulder reflex sympathetic dystrophy	20	41	SK.20.41	955.9	M89.0	L99	Chronic Injury	Brain/spinal cord/peripheral nerve	Nerve injury	4
3	SHOULDER	Nerve	Shoulder neuroma	20	44	SK.20.44	955.9	G56.8	N94	Chronic Injury	Brain/spinal cord/peripheral nerve	Nerve injury	4
3	SHOULDER	Nerve	Axillary nerve Injury - Isolated	21	51	SK.21.51	955	S44.3	L81	Acute Injury	Brain/spinal cord/peripheral nerve	Nerve injury	4
3	SHOULDER	Nerve	Axillary nerve Injury - With fracture or dislocation	21	52	SK.21.52	955	S44.3	L81	Chronic Injury	Brain/spinal cord/peripheral nerve	Nerve injury	4
3	SHOULDER	Nerve	Long thoracic nerve palsy / winging scapula	22	51	SK.22.51	955.7	S44.8	N81	Chronic Injury	Brain/spinal cord/peripheral nerve	Nerve injury	4
3	SHOULDER	Nerve	Thoracodorsal nerve palsy	23	51	SK.23.51	955.7	S44.8	N81	Chronic Injury	Brain/spinal cord/peripheral nerve	Nerve injury	4
3	SHOULDER	Nerve	Suprascapular nerve entrapment	24	51	SK.24.51	955.7	S44.8	N81	Chronic Injury	Brain/spinal cord/peripheral nerve	Nerve injury	4
3	SHOULDER	Bone	Clavicular fracture	32	13	SK.32.13	810	S42.0	L76	Acute Injury	Bone	Fracture	5
3	SHOULDER	Bone	Scapular fracture	33	13	SK.33.13	811	S42.1	L76	Acute Injury	Bone	Fracture	5
3	SHOULDER	Bone	Os acrominale -symptomatic	33	51	SK.33.51	811	M89.8	L76	Chronic Injury	Bone	Other bone injuries	6
3	SHOULDER	Bone	Humeral neck fracture	34	13	SK.34.13	812	S42.2	L76	Acute Injury	Bone	Fracture	5
3	SHOULDER	Bone	Humeral proximal growth plate / physeal injury	34	20	SK.34.20	812	S42.2	L76	Acute Injury	Bone	Fracture	5
3	SHOULDER	Bone	Hill-Sachs Lesion	34	51	SK.34.51	812.2	S42.2	L76	Chronic Injury	Bone	Other bone injuries	6
3	SHOULDER	Joint	Shoulder degenerative/osteoarthritis	40	32	SK.40.32	715.1	M19.8	L92	Chronic Injury	Other	Other injuries	18
3	SHOULDER	Joint	Adhesive capsulitis / frozen shoulder	40	51	SK.40.51	726	M75.0	L92	Chronic Injury	Joint (non-bone) and ligament	Sprain/ligament Injury	8
3	SHOULDER	Joint	Chondromalacia	40	52	SK.40.52	715.1	M94.2	L99	Chronic Injury	Joint (non-bone) and ligament	Sprain/ligament Injury	8
3	SHOULDER	Joint	Sternoclavicular joint sprain -acute	41	0	SK.41.00	840.8	S43.6	L79	Acute Injury	Joint (non-bone) and ligament	Sprain/ligament Injury	8
3	SHOULDER	Joint	Sternoclavicular joint 1° sprain -acute	41	1	SK.41.01	840.8	S43.6	L79	Acute Injury	Joint (non-bone) and ligament	Sprain/ligament Injury	8
3	SHOULDER	Joint	Sternoclavicular joint 2° sprain -acute	41	2	SK.41.02	840.8	S43.6	L79	Acute Injury	Joint (non-bone) and ligament	Sprain/ligament Injury	8
3	SHOULDER	Joint	Sternoclavicular joint 3° sprain -acute	41	3	SK.41.03	840.8	S43.6	L79	Acute Injury	Joint (non-bone) and ligament	Sprain/ligament Injury	8
3	SHOULDER	Joint	Sternoclavicular joint 1° sprain -chronic	41	4	SK.41.04	840.8	S43.6	L79	Acute Injury	Joint (non-bone) and ligament	Sprain/ligament Injury	8
3	SHOULDER	Joint	Sternoclavicular joint 2° sprain -chronic	41	5	SK.41.05	840.8	S43.6	L79	Acute Injury	Joint (non-bone) and ligament	Sprain/ligament Injury	8
3	SHOULDER	Joint	Sternoclavicular joint 3° sprain -chronic	41	6	SK.41.06	840.8	S43.6	L79	Acute Injury	Joint (non-bone) and ligament	Sprain/ligament Injury	8
3	SHOULDER	Joint	Acromioclavicular sprain -acute	42	0	SK.42.00	840	S43.5	L79	Acute Injury	Joint (non-bone) and ligament	Sprain/ligament Injury	8
3	SHOULDER	Joint	Acromioclavicular 1° sprain -acute	42	1	SK.42.01	840	S43.5	L79	Acute Injury	Joint (non-bone) and ligament	Sprain/ligament Injury	8
3	SHOULDER	Joint	Acromioclavicular 2° sprain -acute	42	2	SK.42.02	840	S43.5	L79	Acute Injury	Joint (non-bone) and ligament	Sprain/ligament Injury	8
3	SHOULDER	Joint	Acromioclavicular 3° sprain -acute	42	3	SK.42.03	840	S43.5	L79	Acute Injury	Joint (non-bone) and ligament	Sprain/ligament Injury	8
3	SHOULDER	Joint	Acromioclavicular 1° sprain -chronic	42	4	SK.42.04	840	S43.5	L79	Acute Injury	Joint (non-bone) and ligament	Sprain/ligament Injury	8
3	SHOULDER	Joint	Acromioclavicular 2° sprain -chronic	42	5	SK.42.05	840	S43.5	L79	Acute Injury	Joint (non-bone) and ligament	Sprain/ligament Injury	8
3	SHOULDER	Joint	Acromioclavicular 3° sprain -chronic	42	6	SK.42.06	840	S43.5	L79	Acute Injury	Joint (non-bone) and ligament	Sprain/ligament Injury	8
3	SHOULDER	Joint	Acromioclavicular 4° to 6° (Type IV-VI) sprain -acute	42	10	SK.42.10	840	S43.5	L79	Acute Injury	Joint (non-bone) and ligament	Dislocation/subluxation	7
3	SHOULDER	Joint	Acromioclavicular 4° to 6° (Type IV-VI) sprain -chronic	42	12	SK.42.12	840	S43.5	L79	Acute Injury	Joint (non-bone) and ligament	Sprain/ligament Injury	8
3	SHOULDER	Joint	Acromioclavicular degnerative arthritis	42	32	SK.42.32	840	M19.0	L91	Chronic Injury	Other	Other injuries	18
3	SHOULDER	Joint	Distal clavicular osteolysis	42	53	SK.42.53	840	M89.5	L99	Chronic Injury	Joint (non-bone) and ligament	Sprain/ligament Injury	8
3	SHOULDER	Joint	Anterior dislocation (initial)	43	10	SK.43.10	831	S43.0	L80	Acute Injury	Joint (non-bone) and ligament	Dislocation/subluxation	7
3	SHOULDER	Joint	Anterior subluxation (initial)	43	11	SK.43.11	831	S43.0	L80	Acute Injury	Joint (non-bone) and ligament	Dislocation/subluxation	7
3	SHOULDER	Joint	Anterior recurrent dislocation/instability	43	12	SK.43.12	831	S43.0	L80	Acute Injury	Joint (non-bone) and ligament	Dislocation/subluxation	7
3	SHOULDER	Joint	Posterior dislocation (initial)	44	10	SK.44.10	831	S43.0	L80	Acute Injury	Joint (non-bone) and ligament	Dislocation/subluxation	7
3	SHOULDER	Joint	Posterior subluxation	44	11	SK.44.11	831	S43.0	L80	Acute Injury	Joint (non-bone) and ligament	Dislocation/subluxation	7
3	SHOULDER	Joint	Posterior recurrent dislocation/instability	44	12	SK.44.12	831	S43.0	L80	Acute Injury	Joint (non-bone) and ligament	Dislocation/subluxation	7
3	SHOULDER	Joint	Multi-directional instability (multidirectional)	45	12	SK.45.12	831	S43.0	L80	Acute Injury	Joint (non-bone) and ligament	Sprain/ligament Injury	8
3	SHOULDER	Joint	Multi-directional laxity (multidirectional)	45	51	SK.45.51	831	S43.0	L80	Chronic Injury	Joint (non-bone) and ligament	Sprain/ligament Injury	8
3	SHOULDER	Joint	Glenoid labrum tear	46	9	SK.46.09	718	M24.1	L99	Acute Injury	Joint (non-bone) and ligament	Lesion of meniscus, cartillage or disc	9
3	SHOULDER	Joint	Bankart lesion	46	51	SK.46.51	718	M24.1	L99	Acute Injury	Joint (non-bone) and ligament	Sprain/ligament Injury	8
3	SHOULDER	Joint	SLAP lesion	46	52	SK.46.52	718	M24.1	L99	Chronic Injury	Joint (non-bone) and ligament	Sprain/ligament Injury	8
3	SHOULDER	Misc.	Acute subacromial bursitis - calcific	61	29	SK.61.29	840.9	M75.5	L92	Chronic Injury	Muscle and tendon	Tendinopathy/bursitis	12
3	SHOULDER	Misc.	Impingement syndrome/subacromial bursitis	61	52	SK.61.52	726.1	M75.4	L92	Chronic Injury	Other	Other injuries	18
3	SHOULDER	Misc.	Impingement syndrome/subacromial bursitis	61	52	SK.61.52	726.1	M75.4	L92	Chronic Injury	Other	Other injuries	18
3	SHOULDER	Misc.	Scapulothoracic dysfunction	61	53	SK.61.53	840.9	S46.9	L81	Chronic Injury	Other	Other injuries	18
3	SHOULDER	Misc.	Axillary artery thrombosis	71	51	SK.71.51	903	I74.2	K92	Chronic Injury	Other	Other injuries	18
3	SHOULDER	Misc.	Cephalic venous thrombosis	72	51	SK.72.51	900.9	I82.8	K94	Chronic Injury	Other	Other injuries	18
3	SHOULDER	Misc.	Cephalic venous insufficiency	72	52	SK.72.52	900.9	I87.2	K95	Chronic Injury	Other	Other injuries	18
13	THIGH	Misc.	Other thigh injury	0	0	TH.00.00	843.9	S79.9	L81	Acute Injury	Other	Other injuries	18
13	THIGH	Misc.	Thigh laceration	0	24	TH.00.24	873	S71.1	S18	Acute Injury	Skin	Laceration	13
13	THIGH	Misc.	Thigh abrasion	0	25	TH.00.25	916	S70.8	S17	Acute Injury	Skin	Abrasion	14
13	THIGH	Muscle	Quadraceps strain	11	7	TH.11.07	843.8	S76.1	L81	Acute Injury	Muscle and tendon	Muscle strain/tear/rupture/cramps	10
13	THIGH	Muscle	Quadraceps spasm	11	8	TH.11.08	843.8	R25.2	L14	Acute Injury	Muscle and tendon	Muscle strain/tear/rupture/cramps	10
13	THIGH	Muscle	Quadraceps tear/rupture	11	9	TH.11.09	843.8	S76.1	L81	Acute Injury	Muscle and tendon	Muscle strain/tear/rupture/cramps	10
13	THIGH	Muscle	Quadraceps contusion	11	23	TH.11.23	843.8	S70.1	S16	Acute Injury	Contusions	Contusion/bruise/haematoma	15
13	THIGH	Muscle	Quadraceps myositis ossificans	11	51	TH.11.51	843.8	M61.0	L99	Chronic Injury	Muscle and tendon	Muscle strain/tear/rupture/cramps	10
13	THIGH	Muscle	Hamstring strain	12	7	TH.12.07	843.8	S76.3	L81	Acute Injury	Muscle and tendon	Muscle strain/tear/rupture/cramps	10
13	THIGH	Muscle	Hamstring spasm	12	8	TH.12.08	843.8	R25.2	L14	Acute Injury	Muscle and tendon	Muscle strain/tear/rupture/cramps	10
13	THIGH	Muscle	Hamstring tear/rupture	12	9	TH.12.09	843.8	S76.3	L81	Acute Injury	Muscle and tendon	Muscle strain/tear/rupture/cramps	10
13	THIGH	Muscle	Hamstring (origin) tendinopathy	12	26	TH.12.26	843.8	S76.3	L81	Chronic Injury	Muscle and tendon	Tendinopathy/bursitis	12
13	THIGH	Muscle	Hamstring contusion	12	23	TH.12.23	843.8	S70.1	S16	Acute Injury	Contusions	Contusion/bruise/haematoma	15
13	THIGH	Muscle	Hamstring myositis ossificans	12	51	TH.12.51	843.8	M61.0	L99	Chronic Injury	Muscle and tendon	Muscle strain/tear/rupture/cramps	10
13	THIGH	Muscle	Adductor strain	13	7	TH.13.07	843.8	S76.2	L81	Acute Injury	Muscle and tendon	Muscle strain/tear/rupture/cramps	10
13	THIGH	Muscle	Adductor spasm	13	8	TH.13.08	843.8	R25.2	L14	Acute Injury	Muscle and tendon	Muscle strain/tear/rupture/cramps	10
13	THIGH	Muscle	Adductor tear/rupture	13	9	TH.13.09	843.8	S76.2	L81	Acute Injury	Muscle and tendon	Muscle strain/tear/rupture/cramps	10
13	THIGH	Muscle	Adductor contusion	13	23	TH.13.23	843.8	S70.1	S16	Acute Injury	Contusions	Contusion/bruise/haematoma	15
13	THIGH	Muscle	Adductor tendinopathy	13	26	TH.13.26	843.8	M76.8	L87	Chronic Injury	Muscle and tendon	Tendinopathy/bursitis	12
13	THIGH	Muscle	Adductor myositis ossificans	13	51	TH.13.51	843.8	M61.0	L99	Chronic Injury	Muscle and tendon	Muscle strain/tear/rupture/cramps	10
13	THIGH	Muscle	Sartorius strain	14	7	TH.14.07	843.8	S76.0	L81	Acute Injury	Muscle and tendon	Muscle strain/tear/rupture/cramps	10
13	THIGH	Muscle	Tensor Fasciea Latae strain	15	7	TH.15.07	843.8	S76.0	L81	Acute Injury	Muscle and tendon	Muscle strain/tear/rupture/cramps	10
13	THIGH	Muscle	Tensor Fasciea Latae spasm	15	8	TH.15.08	843.8	R25.2	L14	Acute Injury	Muscle and tendon	Muscle strain/tear/rupture/cramps	10
13	THIGH	Muscle	Tensor Fasciea Latae tear/rupture	15	9	TH.15.09	843.8	S76.0	L81	Acute Injury	Muscle and tendon	Muscle strain/tear/rupture/cramps	10
13	THIGH	Muscle	Tensor Fasciea Latae contusion	15	23	TH.15.23	843.8	S70.0	S16	Acute Injury	Contusions	Contusion/bruise/haematoma	15
13	THIGH	Bone	Femoral fracture	32	13	TH.32.13	821	S72.3	L75	Acute Injury	Bone	Fracture	5
13	THIGH	Bone	Femoral avulsion fracture	32	14	TH.32.14	821	S72.3	L75	Acute Injury	Bone	Fracture	5
13	THIGH	Bone	Femoral fracture -non-union	32	15	TH.32.15	821	S72.3	L75	Acute Injury	Bone	Fracture	5
13	THIGH	Bone	Femoral osteochondral fracture	32	17	TH.32.17	821	S72.3	L75	Acute Injury	Bone	Fracture	5
13	THIGH	Bone	Femoral stress fracture	32	18	TH.32.18	821	S72.3	L75	Acute Injury	Bone	Fracture	5
13	THIGH	Bone	Femoral greenstick fracture	32	19	TH.32.19	821	S72.3	L75	Acute Injury	Bone	Fracture	5
13	THIGH	Bone	Femoral growth plate / physeal injury	32	20	TH.32.20	821	S72.8	L75	Acute Injury	Bone	Fracture	5
13	THIGH	Bone	Femoral periostitis	32	30	TH.32.30	730.3	M86.9	L70	Chronic Injury	Bone	Other bone injuries	6
13	THIGH	Bone	Femoral exostosis	32	37	TH.32.37	821	D16.9	L97	Chronic Injury	Bone	Other bone injuries	6
13	THIGH	Compartment	Thigh exertional compartment syndrome	80	36	TH.80.36	730	M62.2	L99	Chronic Injury	Other	Other injuries	18
13	THIGH	Compartment	Thigh acute compartment syndrome	80	51	TH.80.51	730	M62.2	L99	Acute Injury	Other	Other injuries	18
4	UPPER ARM	Misc.	Other arm injury	0	0	OA.00.00	840.8	T11.9	L81	Acute Injury	Other	Other injuries	18
4	UPPER ARM	Misc.	Upper Arm Contusion	0	23	OA.00.23	923	S40.0	S16	Acute Injury	Contusions	Contusion/bruise/haematoma	15
4	UPPER ARM	Misc.	Upper arm laceration	0	24	OA.00.24	873	S41.1	S18	Acute Injury	Skin	Laceration	13
4	UPPER ARM	Misc.	Upper arm abrasion	0	25	OA.00.25	916	S40.9	S17	Acute Injury	Skin	Abrasion	14
4	UPPER ARM	Muscle	Biceps brachii strain	11	7	OA.11.07	841.8	S46.2	L81	Acute Injury	Muscle and tendon	Muscle strain/tear/rupture/cramps	10
4	UPPER ARM	Muscle	Distal biceps rupture	11	9	OA.11.09	841.8	S46.2	L81	Acute Injury	Muscle and tendon	Muscle strain/tear/rupture/cramps	10
4	UPPER ARM	Muscle	Biceps brachii myositis ossificans	11	51	OA.11.51	841.8	M61.0	L99	Chronic Injury	Muscle and tendon	Muscle strain/tear/rupture/cramps	10
4	UPPER ARM	Muscle	Triceps strain	12	7	OA.12.07	841.8	S46.3	L81	Acute Injury	Muscle and tendon	Muscle strain/tear/rupture/cramps	10
4	UPPER ARM	Muscle	Triceps rupture	12	9	OA.12.09	841.8	S46.3	L81	Acute Injury	Muscle and tendon	Muscle strain/tear/rupture/cramps	10
4	UPPER ARM	Nerve	Radial nerve injury	21	0	OA.21.00	955.3	G56.3	N94	Acute Injury	Brain/spinal cord/peripheral nerve	Nerve injury	4
4	UPPER ARM	Bone	Humeral shaft fracture	32	13	OA.32.13	812.2	S42.3	L76	Acute Injury	Bone	Fracture	5
4	UPPER ARM	Bone	Humeral stress fracture	32	18	OA.32.18	812.2	S42.3	L76	Acute Injury	Bone	Fracture	5
7	WRIST	Misc.	Other wrist injury	0	0	VR.00.00	842	S69.9	L81	Acute Injury	Other	Other injuries	18
7	WRIST	Misc.	Wrist contusion	0	23	VR.00.23	923.2	S60.2	S16	Acute Injury	Contusions	Contusion/bruise/haematoma	15
7	WRIST	Misc.	Wrist laceration	0	24	VR.00.24	873	S61.9	S18	Acute Injury	Skin	Laceration	13
7	WRIST	Misc.	Wrist abrasion	0	25	VR.00.25	916	S60.9	S17	Acute Injury	Skin	Abrasion	14
7	WRIST	Tendon	Wrist extensor tendinopathy	11	26	VR.11.26	842	M65.8	L87	Chronic Injury	Muscle and tendon	Tendinopathy/bursitis	12
7	WRIST	Tendon	Wrist extensor tenosynovitis	11	27	VR.11.27	842	M65.8	L87	Chronic Injury	Muscle and tendon	Tendinopathy/bursitis	12
7	WRIST	Tendon	Wrist flexor tendinopathy	12	26	VR.12.26	842	M65.8	L87	Chronic Injury	Muscle and tendon	Tendinopathy/bursitis	12
7	WRIST	Tendon	Wrist flexor tenosynovitis	12	27	VR.12.27	842	M65.8	L87	Chronic Injury	Muscle and tendon	Tendinopathy/bursitis	12
7	WRIST	Tendon	DeQuervain's Disease	13	51	VR.13.51	842	M65.4	L87	Chronic Injury	Muscle and tendon	Tendon injury/rupture	11
7	WRIST	Tendon	Extensor Carpi Ulnaris Subluxation	14	11	VR.14.11	833	M66.4	L99	Acute Injury	Joint (non-bone) and ligament	Dislocation/subluxation	7
7	WRIST	Nerve	Wrist reflex sympathetic dystrophy	20	41	VR.20.41	955.9	M89.0	L99	Chronic Injury	Brain/spinal cord/peripheral nerve	Nerve injury	4
7	WRIST	Nerve	Wrist neuroma	20	44	VR.20.44	955.9	G56.8	N94	Chronic Injury	Brain/spinal cord/peripheral nerve	Nerve injury	4
7	WRIST	Nerve	Carpal tunnel syndrome	21	51	VR.21.51	354	G56.0	N93	Chronic Injury	Brain/spinal cord/peripheral nerve	Nerve injury	4
7	WRIST	Nerve	Ulnar nerve entrapment (Tunnel of Guyon)	22	52	VR.22.52	354.2	G56.8	N94	Chronic Injury	Brain/spinal cord/peripheral nerve	Nerve injury	4
7	WRIST	Bone	Scaphoid fracture	32	13	VR.32.13	814	S62.0	L74	Acute Injury	Bone	Fracture	5
7	WRIST	Bone	Scaphoid fracture-non-union	32	15	VR.32.15	814	S62.0	L74	Acute Injury	Bone	Fracture	5
7	WRIST	Bone	Scaphoid avascular necrosis	32	34	VR.32.34	814	M87.2	L99	Chronic Injury	Bone	Other bone injuries	6
7	WRIST	Bone	Lunate fracture	33	13	VR.33.13	814	S62.1	L74	Acute Injury	Bone	Fracture	5
7	WRIST	Bone	Kienboch's disease	33	34	VR.33.34	814	M93.1	L94	Chronic Injury	Bone	Other bone injuries	6
7	WRIST	Bone	Triquetrium fracture	34	13	VR.34.13	814	S62.1	L74	Acute Injury	Bone	Fracture	5
7	WRIST	Bone	Pisiform fracture	35	13	VR.35.13	814	S62.1	L74	Acute Injury	Bone	Fracture	5
7	WRIST	Bone	Trapezium fracture	36	13	VR.36.13	814	S62.1	L74	Acute Injury	Bone	Fracture	5
7	WRIST	Bone	Trapezoid fracture	37	13	VR.37.13	814	S62.1	L74	Acute Injury	Bone	Fracture	5
7	WRIST	Bone	Capitate fracture	38	13	VR.38.13	814	S62.1	L74	Acute Injury	Bone	Fracture	5
7	WRIST	Bone	Hamate fracture	39	13	VR.39.13	814	S62.1	L74	Acute Injury	Bone	Fracture	5
7	WRIST	Bone	Hook of hamate fracture	39	14	VR.39.14	814	S62.1	L74	Acute Injury	Bone	Fracture	5
7	WRIST	Joint	Wrist sprain	40	1	VR.40.01	842	S63.5	L79	Acute Injury	Joint (non-bone) and ligament	Sprain/ligament Injury	8
7	WRIST	Joint	Wrist degenerative/osteoarthritis	40	32	VR.40.32	715.1	M19.8	L91	Chronic Injury	Other	Other injuries	18
7	WRIST	Joint	Distal radio-ulnar joint dislocation	41	10	VR.41.10	833	S63.0	L80	Acute Injury	Joint (non-bone) and ligament	Dislocation/subluxation	7
7	WRIST	Joint	Distal radio-ulnar joint instablility	41	12	VR.41.12	833	M25.3	L99	Acute Injury	Joint (non-bone) and ligament	Sprain/ligament Injury	8
7	WRIST	Joint	Scapholunate dissociation	42	10	VR.42.10	833	S63.0	L80	Acute Injury	Joint (non-bone) and ligament	Dislocation/subluxation	7
7	WRIST	Joint	Scapholunate instability	43	12	VR.43.12	833	M25.3	L99	Acute Injury	Joint (non-bone) and ligament	Sprain/ligament Injury	8
7	WRIST	Joint	Lunate dislocation	44	10	VR.44.10	833	S63.0	L80	Acute Injury	Joint (non-bone) and ligament	Dislocation/subluxation	7
7	WRIST	Joint	Pisotriquetral joint injury	46	0	VR.46.00	833	S63.0	L80	Acute Injury	Joint (non-bone) and ligament	Sprain/ligament Injury	8
7	WRIST	Joint	Mid-carpal instability	47	12	VR.47.12	833	M25.3	L99	Acute Injury	Joint (non-bone) and ligament	Sprain/ligament Injury	8
7	WRIST	Joint	Triangular fibrocartillage complex tear	48	9	VR.48.09	718.8	S63.5	L79	Acute Injury	Joint (non-bone) and ligament	Lesion of meniscus, cartillage or disc	9
7	WRIST	Joint	Wrist capsulitis	49	31	VR.49.31	842	M77.9	L87	Chronic Injury	Other	Other injuries	18
7	WRIST	Misc.	Wrist impingement	80	51	VR.80.51	842	M77.9	L87	Chronic Injury	Other	Other injuries	18
7	WRIST	Misc.	Dorsal wrist ganglion	81	51	VR.81.51	842	M67.4	L87	Chronic Injury	Other	Other injuries	18
7	WRIST	Misc.	Volar wrist ganglion	82	51	VR.82.51	842	M67.4	L87	Chronic Injury	Other	Other injuries	18

## Sheet: Vlook up Illness
Region #	Region Name	Structure Type	Description	Strukturkode	Diagnosekode	Visningskode	ICD-9 code	ICD-10	ICPC-2	NHL Grouping	Consensus Main Grouping2	Consensus Category	Consensus Category Order
1	HEAD -eye	Illness	Stye	3	53	HO.03.53	374.8	H00.0	F72	Illness	Illness	Illness	19
1	HEAD -eye	Illness	Conjunctivitis	3	54	HO.03.54	372	H10.9	F70	Illness	Illness	Illness	19
1	HEAD	Illness	Otitis media	4	38	HO.04.38	382.9	H66.9	H71	Illness	Illness	Illness	19
1	HEAD	Illness	Otitis externa = swimmer's ear	4	51	HO.04.51	380.2	H60.9	H70	Illness	Illness	Illness	19
8	HAND	Illness	Systemic disease of nail	80	53	HÅ.80.53	842.1	L60.9	L81	Illness	Illness	Illness	19
10	ABDOMEN	Illness	Abdominal pain / illness -Misc	0	51	AB.00.51	789	R10.4	D01	Illness	Illness	Illness	19
19	CARDIOVASCULAR	Illness	Other cardiovascular illness / disorder	0	0	CV.00.00	429.2	I51.6	K84	Illness	Illness	Illness	19
19	CARDIOVASCULAR	Illness	Sudden Cardiac Death	1	51	CV.01.51	429.8	I46.1	K84	Illness	Illness	Illness	19
19	CARDIOVASCULAR	Illness	Hypertrophic and other cardiomyopathy	2	52	CV.02.52	425.4	I42.2	K84	Illness	Illness	Illness	19
19	CARDIOVASCULAR	Illness	Myocarditis	2	53	CV.02.53	422	I51.4	K84	Illness	Illness	Illness	19
19	CARDIOVASCULAR	Illness	Pericarditis	2	54	CV.02.54	420	I30.9	K70	Illness	Illness	Illness	19
19	CARDIOVASCULAR	Illness	Arrythmia - Dysrythmia (General)	3	51	CV.03.51	427.8	I49.9	K80	Illness	Illness	Illness	19
19	CARDIOVASCULAR	Illness	Atral Fibrillation	3	52	CV.03.52	427.3	I49.9	K80	Illness	Illness	Illness	19
19	CARDIOVASCULAR	Illness	Supraventicular tachycardia	3	53	CV.03.53	427.3	I47.1	K79	Illness	Illness	Illness	19
19	CARDIOVASCULAR	Illness	Ventricular Dysrythmia	3	54	CV.03.54	427.8	I47.2	K79	Illness	Illness	Illness	19
19	CARDIOVASCULAR	Illness	Autonomic Dysfunction (syncope)	3	55	CV.03.55	780.2	R55	N99	Illness	Illness	Illness	19
19	CARDIOVASCULAR	Illness	Aortic Valve disease	4	51	CV.04.51	424.1	I35.9	K83	Illness	Illness	Illness	19
19	CARDIOVASCULAR	Illness	Pulmonary Valve Disease	4	52	CV.04.52	424.3	I37.9	K83	Illness	Illness	Illness	19
19	CARDIOVASCULAR	Illness	Tricuspid Valve Disease	4	53	CV.04.53	424.2	I36.9	K83	Illness	Illness	Illness	19
19	CARDIOVASCULAR	Illness	Mitral Valve Disease	4	54	CV.04.54	424.4	I34.9	K83	Illness	Illness	Illness	19
19	CARDIOVASCULAR	Illness	Mitral Valve Prolapse	4	55	CV.04.55	424.4	I34.1	K83	Illness	Illness	Illness	19
19	CARDIOVASCULAR	Illness	Angina Syndrome	5	51	CV.05.51	413	I20.9	K74	Illness	Illness	Illness	19
19	CARDIOVASCULAR	Illness	Infarction/Stenosis	5	52	CV.05.52	410	I21.9	K75	Illness	Illness	Illness	19
19	CARDIOVASCULAR	Illness	Hypertension	5	53	CV.05.53	401	I10	K86	Illness	Illness	Illness	19
19	CARDIOVASCULAR	Illness	Deep vein thrombosis	5	54	CV.05.54	671	I82.9	K94	Illness	Illness	Illness	19
20	DERMATOLOGY	Illness	Other dermatologic illness / disorder	0	0	HU.00.00	709.8	L98.8	S99	Illness	Illness	Illness	19
20	DERMATOLOGY	Illness	Skin Neoplasm	0	42	HU.00.42	173	D48.5	S79	Illness	Illness	Illness	19
20	DERMATOLOGY	Illness	Burn	1	51	HU.01.51	949	T30.0	S14	Illness	Illness	Illness	19
20	DERMATOLOGY	Illness	Blister	1	52	HU.01.52	919.8	R21	S06	Illness	Illness	Illness	19
20	DERMATOLOGY	Illness	Callus, corn	1	53	HU.01.53	700	L84	S20	Illness	Illness	Illness	19
20	DERMATOLOGY	Illness	Skin ulcer	2	51	HU.02.51	707	L89.9	S97	Illness	Illness	Illness	19
20	DERMATOLOGY	Illness	Black heel (Talon noir)	2	52	HU.02.52	700	R23.3	S29	Illness	Illness	Illness	19
20	DERMATOLOGY	Illness	Tinea pedis (athlete's foot)	3	51	HU.03.51	709.8	B35.3	S74	Illness	Illness	Illness	19
20	DERMATOLOGY	Illness	Tinea cruris (jock itch)	3	52	HU.03.52	709.8	B35.6	S74	Illness	Illness	Illness	19
20	DERMATOLOGY	Illness	Tinea corporis / capitis / Ringworm	3	53	HU.03.53	709.8	B35.9	S74	Illness	Illness	Illness	19
20	DERMATOLOGY	Illness	Tinea versicolor	3	54	HU.03.54	709.8	B36.0	S74	Illness	Illness	Illness	19
20	DERMATOLOGY	Illness	Scabies	4	51	HU.04.51	133	B86	S72	Illness	Illness	Illness	19
20	DERMATOLOGY	Illness	Pediculosis (lice)	4	52	HU.04.52	132	B85.2	S73	Illness	Illness	Illness	19
20	DERMATOLOGY	Illness	Herpes simplex	5	51	HU.05.51	54.9	B00.1	Y72	Illness	Illness	Illness	19
20	DERMATOLOGY	Illness	Herpes simplex / genitalis	5	51	HU.05.51	54.9	N77.0	X90	Illness	Illness	Illness	19
20	DERMATOLOGY	Illness	Herpes simplex / genitalis	5	51	HU.05.51	54.9	A60.0	Y72	Illness	Illness	Illness	19
20	DERMATOLOGY	Illness	Herpes gladiatorum	5	52	HU.05.52	54	B00.9	S71	Illness	Illness	Illness	19
20	DERMATOLOGY	Illness	Molluscum contagiosum	5	53	HU.05.53	78	B08.1	S95	Illness	Illness	Illness	19
20	DERMATOLOGY	Illness	Warts (other than plantar)	5	54	HU.05.54	686.8	B07	S03	Illness	Illness	Illness	19
20	DERMATOLOGY	Illness	Plantar warts	5	55	HU.05.55	709.8	B07	S03	Illness	Illness	Illness	19
20	DERMATOLOGY	Illness	Cellulitis	6	51	HU.06.51	682.9	R23.8	S29	Illness	Illness	Illness	19
20	DERMATOLOGY	Illness	Folliculitis	6	52	HU.06.52	686	L73.9	S99	Illness	Illness	Illness	19
20	DERMATOLOGY	Illness	Boil, Abcess, Furuncle (bacterial)	6	53	HU.06.53	686	L73.9	S99	Illness	Illness	Illness	19
20	DERMATOLOGY	Illness	Impetigo / staphylococcal skin infection	6	54	HU.06.54	694.9	L01.0	S84	Illness	Illness	Illness	19
20	DERMATOLOGY	Illness	Methicillin Resistant Staphylococcus Aureus (MRSA)	6	55	HU.06.55	686.9	A49.0	A78	Illness	Illness	Illness	19
20	DERMATOLOGY	Illness	Acne vulgaris	6	56	HU.06.56	686	L70.9	S96	Illness	Illness	Illness	19
20	DERMATOLOGY	Illness	Eczema	7	51	HU.07.51	701.8	L20.9	S87	Illness	Illness	Illness	19
20	DERMATOLOGY	Illness	Contact dermatitis	7	52	HU.07.52	692.8	L25.9	S88	Illness	Illness	Illness	19
20	DERMATOLOGY	Illness	Allergic reaction - Hives	7	53	HU.07.53	702.8	L50.9	S98	Illness	Illness	Illness	19
20	DERMATOLOGY	Illness	Pityriasis Rosea	7	54	HU.07.54	696.3	L42	S90	Illness	Illness	Illness	19
20	DERMATOLOGY	Illness	Irregular mole / skin lesion	7	55	HU.07.55	216.9	D48.5	S79	Illness	Illness	Illness	19
21	ENDOCRINE	Illness	Other endocrinologic illness / disorder	0	0	EN.00.00	259.8	E88.9	T99	Illness	Illness	Illness	19
21	ENDOCRINE	Illness	Ovarian Cyst	1	22	EN.01.22	259.8	N83.2	X99	Illness	Illness	Illness	19
21	ENDOCRINE	Illness	Pituitary Neoplasm	1	42	EN.01.42	194	D48.9	A99	Illness	Illness	Illness	19
21	ENDOCRINE	Illness	Diabetes mellitus	1	51	EN.01.51	259.8	E10.9	T90	Illness	Illness	Illness	19
21	ENDOCRINE	Illness	Diabetes mellitus	1	51	EN.01.51	259.8	E11.9	T90	Illness	Illness	Illness	19
21	ENDOCRINE	Illness	Short luteal Phase / Anovulation	1	53	EN.01.53	259.8	N95.2	X11	Illness	Illness	Illness	19
21	ENDOCRINE	Illness	Amenorrhea / Oligomenorrhea	1	54	EN.01.54	259.8	N91.1	X05	Illness	Illness	Illness	19
21	ENDOCRINE	Illness	Dysmenorrhea / Menorrhagia	1	55	EN.01.55	259.8	N92.0	X07	Illness	Illness	Illness	19
21	ENDOCRINE	Illness	Delayed menarche	1	56	EN.01.56	259.8	E30.0	T99	Illness	Illness	Illness	19
21	ENDOCRINE	Illness	Cushing's syndrome	1	57	EN.01.57	259.8	E24.9	T99	Illness	Illness	Illness	19
21	ENDOCRINE	Illness	Obesity / overweight	1	58	EN.01.58	259.8	E66.9	T82	Illness	Illness	Illness	19
21	ENDOCRINE	Illness	Anabolic Steroid Related	1	59	EN.01.59	259.8	F55	P18	Illness	Illness	Illness	19
21	ENDOCRINE	Illness	Hypercholesterolemia	2	51	EN.02.51	272.4	E78.5	T93	Illness	Illness	Illness	19
21	ENDOCRINE	Illness	Hypoglycemia	2	52	EN.02.52	251.2	E16.2	T87	Illness	Illness	Illness	19
21	ENDOCRINE	Illness	Hyperthyroid	2	53	EN.02.53	246	E05.9	T85	Illness	Illness	Illness	19
21	ENDOCRINE	Illness	Hypothyroid	2	54	EN.02.54	246	E03.9	T86	Illness	Illness	Illness	19
21	ENDOCRINE	Illness	Acromegaly	2	55	EN.02.55	253	E22.0	T99	Illness	Illness	Illness	19
22	ENVIRONMENTAL	Illness	Other environmental illness / disorder	0	0	YM.00.00	995.8	T67.8	A88	Illness	Illness	Illness	19
22	ENVIRONMENTAL	Illness	Hypothermia	1	51	YM.01.51	995.8	T68	A88	Illness	Illness	Illness	19
22	ENVIRONMENTAL	Illness	Frostbite	1	52	YM.01.52	995.8	T69.8	A88	Illness	Illness	Illness	19
22	ENVIRONMENTAL	Illness	Hyperthermia / Heat illness (exhaustion, syncope, stroke)	1	53	YM.01.53	995.8	T67.0	A03	Illness	Illness	Illness	19
22	ENVIRONMENTAL	Illness	Heat cramps	1	54	YM.01.54	995.8	T67.2	A88	Illness	Illness	Illness	19
22	ENVIRONMENTAL	Illness	Sunburn	1	55	YM.01.55	995.8	T55	A86	Illness	Illness	Illness	19
22	ENVIRONMENTAL	Illness	Altitude / mountain sickness	2	51	YM.02.51	995.8	T70.2	A88	Illness	Illness	Illness	19
22	ENVIRONMENTAL	Illness	High Altitude Pulmonary or Cerebral Edema	2	52	YM.02.52	959	T70.2	R99	Illness	Illness	Illness	19
22	ENVIRONMENTAL	Illness	Nitrogen narcosis	3	51	YM.03.51	995.8	T70.3	A88	Illness	Illness	Illness	19
22	ENVIRONMENTAL	Illness	Decompression sickness	3	52	YM.03.52	995.8	T70.3	A88	Illness	Illness	Illness	19
22	ENVIRONMENTAL	Illness	Drowning	3	53	YM.03.53	995.8	T75.1	A88	Illness	Illness	Illness	19
22	ENVIRONMENTAL	Illness	Diving reflex/sudden death	3	54	YM.03.54	995.8	R99	A96	Illness	Illness	Illness	19
23	FLUID AND ELECTROLYTE	Illness	Other fluid and electrolyte illness / disorder	0	0	VE.00.00	796.9	E87.8	T99	Illness	Illness	Illness	19
23	FLUID AND ELECTROLYTE	Illness	Hyponatremia	1	51	VE.01.51	796.9	E87.1	T99	Illness	Illness	Illness	19
23	FLUID AND ELECTROLYTE	Illness	Hypernatremia	1	52	VE.01.52	796.9	E87.0	T99	Illness	Illness	Illness	19
23	FLUID AND ELECTROLYTE	Illness	Dehydration	1	53	VE.01.53	796.9	E86	T11	Illness	Illness	Illness	19
24	GASTROINTESTINAL	Illness	Other gastrointestinal illness / disorder	0	0	GI.00.00	558.9	K92.9	D99	Illness	Illness	Illness	19
24	GASTROINTESTINAL	Illness	Gastrointestinal Neoplasm	0	42	GI.00.42	159	D13.9	D78	Illness	Illness	Illness	19
24	GASTROINTESTINAL	Illness	Irritable Bowel Syndrome	0	51	GI.00.51	564.1	K58.9	D93	Illness	Illness	Illness	19
24	GASTROINTESTINAL	Illness	Allergy Syndrome	0	52	GI.00.52	564.1	T78.4	A92	Illness	Illness	Illness	19
24	GASTROINTESTINAL	Illness	Stitch	0	53	GI.00.53	536	R10.4	D01	Illness	Illness	Illness	19
24	GASTROINTESTINAL	Illness	Gastroesophageal Reflux (GERD)	1	51	GI.01.51	530	K21.9	D84	Illness	Illness	Illness	19
24	GASTROINTESTINAL	Illness	Gastritis	1	52	GI.01.52	530	K29.7	D87	Illness	Illness	Illness	19
24	GASTROINTESTINAL	Illness	Stomach Ulcer	2	51	GI.02.51	536.8	K27.9	D86	Illness	Illness	Illness	19
24	GASTROINTESTINAL	Illness	Gall Stones	3	51	GI.03.51	574	K80.8	D98	Illness	Illness	Illness	19
24	GASTROINTESTINAL	Illness	Hepatitis -type not specified	3	52	GI.03.52	573	K75.9	D97	Illness	Illness	Illness	19
24	GASTROINTESTINAL	Illness	Hepatitis A	3	53	GI.03.53	573	B15.9	D72	Illness	Illness	Illness	19
24	GASTROINTESTINAL	Illness	Hepatitis B	3	54	GI.03.54	573	B16.9	D72	Illness	Illness	Illness	19
24	GASTROINTESTINAL	Illness	Pancreatic Disease	4	51	GI.04.51	577	K86.9	D99	Illness	Illness	Illness	19
24	GASTROINTESTINAL	Illness	Traveller’s Diarrhea	5	38	GI.05.38	787.9	A09.0	D73	Illness	Illness	Illness	19
24	GASTROINTESTINAL	Illness	Duodeual Ulcer	5	51	GI.05.51	532	K26.9	D85	Illness	Illness	Illness	19
24	GASTROINTESTINAL	Illness	Celiac Disease	5	52	GI.05.52	579	K90.0	D99	Illness	Illness	Illness	19
24	GASTROINTESTINAL	Illness	Crohn’s Disease	5	53	GI.05.53	558.9	K50.9	D94	Illness	Illness	Illness	19
24	GASTROINTESTINAL	Illness	Malabsorbtion Syndrome	5	54	GI.05.54	579	K90.9	D99	Illness	Illness	Illness	19
24	GASTROINTESTINAL	Illness	Runner’s Diarrhea	6	38	GI.06.38	787.9	K59.1	D11	Illness	Illness	Illness	19
24	GASTROINTESTINAL	Illness	Other Colon Infection	6	51	GI.06.51	558.9	A09.0	D73	Illness	Illness	Illness	19
24	GASTROINTESTINAL	Illness	Appendicitis	6	52	GI.06.52	541	K37	D88	Illness	Illness	Illness	19
24	GASTROINTESTINAL	Illness	Ulcerative Colitis	6	53	GI.06.53	558.9	K51.9	D94	Illness	Illness	Illness	19
24	GASTROINTESTINAL	Illness	Superior Mesenteric Disease	6	54	GI.06.54	558.9	K55.1	D99	Illness	Illness	Illness	19
24	GASTROINTESTINAL	Illness	Gastroenteritis	7	38	GI.07.38	558	A09.9	D73	Illness	Illness	Illness	19
24	GASTROINTESTINAL	Illness	Hemorrhoids	7	51	GI.07.51	455	K64.9	D95	Illness	Illness	Illness	19
24	GASTROINTESTINAL	Illness	Anal Fissure	7	52	GI.07.52	565	K60.2	D95	Illness	Illness	Illness	19
25	GENITOURINARY	Illness	Other GU illness / disorder	0	0	GU.00.00	599.9	N36.9	U99	Illness	Illness	Illness	19
25	GENITOURINARY	Illness	Genitourinary Neoplasm	0	42	GU.00.42	179	D48.9	A99	Illness	Illness	Illness	19
25	GENITOURINARY	Illness	Myoglobinuria (Rhabdomyolysis)	0	51	GU.00.51	791.3	M62.8	L99	Illness	Illness	Illness	19
25	GENITOURINARY	Illness	Pyelonephritis	1	38	GU.01.38	590.8	N12	U70	Illness	Illness	Illness	19
25	GENITOURINARY	Illness	Exercise Induced Hematuria	1	51	GU.01.51	599.7	R31	U06	Illness	Illness	Illness	19
25	GENITOURINARY	Illness	Renal Stone	1	52	GU.01.52	788	N20.0	U95	Illness	Illness	Illness	19
25	GENITOURINARY	Illness	Athletic Pseudonephritis	1	53	GU.01.53	590.9	R82.8	U98	Illness	Illness	Illness	19
25	GENITOURINARY	Illness	Renal Failure	1	54	GU.01.54	593	N19	U99	Illness	Illness	Illness	19
25	GENITOURINARY	Illness	Urinary Tract Infection	2	38	GU.02.38	595	N39.0	U71	Illness	Illness	Illness	19
25	GENITOURINARY	Illness	Sexually Transmitted Disease	4	38	GU.04.38	99	A64	A78	Illness	Illness	Illness	19
25	GENITOURINARY	Illness	Testicle Neoplasm	5	42	GU.05.42	186	C62.9	Y79	Illness	Illness	Illness	19
25	GENITOURINARY	Illness	Epididymitis	5	51	GU.05.51	604	N45.9	Y74	Illness	Illness	Illness	19
25	GENITOURINARY	Illness	Testicle Torsion	5	52	GU.05.52	608.2	N44	Y99	Illness	Illness	Illness	19
25	GENITOURINARY	Illness	Ovary Neoplasm	6	42	GU.06.42	183	D39.1	X81	Illness	Illness	Illness	19
25	GENITOURINARY	Illness	Polycyctic Ovaries	6	51	GU.06.51	753	E28.2	T99	Illness	Illness	Illness	19
25	GENITOURINARY	Illness	Ovarian Failure	6	52	GU.06.52	256	E28.3	T99	Illness	Illness	Illness	19
25	GENITOURINARY	Illness	Pregnancy	6	53	GU.06.53	v22.2	Z33	W78	Illness	Illness	Illness	19
25	GENITOURINARY	Illness	Vaginal Discharge	6	54	GU.06.54	616.1	N89.8	X14	Illness	Illness	Illness	19
26	HAEMATOLOGY	Illness	Other hematologic illness / disorder	0	0	BL.00.00	289.9	D75.9	B99	Illness	Illness	Illness	19
26	HAEMATOLOGY	Illness	Hemotologic Neoplasm	0	42	BL.00.42	208	C95.9	B73	Illness	Illness	Illness	19
26	HAEMATOLOGY	Illness	Iron deficiency anemia	1	51	BL.01.51	281.9	D50.9	B80	Illness	Illness	Illness	19
26	HAEMATOLOGY	Illness	non-Iron deficiency anemia	1	52	BL.01.52	281.9	D64.9	B82	Illness	Illness	Illness	19
26	HAEMATOLOGY	Illness	Vitamin B12 Deficiency	1	53	BL.01.53	281.1	E53.8	T91	Illness	Illness	Illness	19
26	HAEMATOLOGY	Illness	Pre-latent iron deficiency	2	51	BL.02.51	281.9	D50.8	B80	Illness	Illness	Illness	19
26	HAEMATOLOGY	Illness	Latent iron deficiency	2	52	BL.02.52	281.9	D50.8	B80	Illness	Illness	Illness	19
26	HAEMATOLOGY	Illness	Platelet Disorder	3	51	BL.03.51	287.9	D69.9	B83	Illness	Illness	Illness	19
26	HAEMATOLOGY	Illness	Clotting Disorder	3	52	BL.03.52	287.9	D69.9	B83	Illness	Illness	Illness	19
26	HAEMATOLOGY	Illness	Splenomegaly	4	51	BL.04.51	789.2	R16.1	B87	Illness	Illness	Illness	19
26	HAEMATOLOGY	Illness	Sickle cell trait / disorder	5	51	BL.05.51	282.6	D57.8	B78	Illness	Illness	Illness	19
26	HAEMATOLOGY	Illness	Hodgkin's Lymphoma	6	42	BL.06.42	202.8	C81.9	B72	Illness	Illness	Illness	19
26	HAEMATOLOGY	Illness	Non-Hodgkin's Lymphoma	7	42	BL.07.42	202.8	C85.9	B72	Illness	Illness	Illness	19
27	INFECTIOUS DISEASE	Illness	Other infectious illness / disorder	0	0	IN.00.00	136.8	B99	A78	Illness	Illness	Illness	19
27	INFECTIOUS DISEASE	Illness	Non-specific viral Illness	1	51	IN.01.51	491.9	B99	A78	Illness	Illness	Illness	19
27	INFECTIOUS DISEASE	Illness	Influenza	1	52	IN.01.52	487.1	J11.1	R80	Illness	Illness	Illness	19
27	INFECTIOUS DISEASE	Illness	Mononucleosis (EBV) / CMV	1	53	IN.01.53	136.8	B27.9	A75	Illness	Illness	Illness	19
27	INFECTIOUS DISEASE	Illness	Shingles (herpes zoster)	1	54	IN.01.54	53.9	B02.9	S70	Illness	Illness	Illness	19
27	INFECTIOUS DISEASE	Illness	Lymphadenitis / lymphangitis	1	55	IN.01.55	136.9	I89.1	B99	Illness	Illness	Illness	19
27	INFECTIOUS DISEASE	Illness	Post Viral Fatigue	1	56	IN.01.56	780.7	G93.3	A04	Illness	Illness	Illness	19
27	INFECTIOUS DISEASE	Illness	HIV related	2	51	IN.02.51	42	B24	B90	Illness	Illness	Illness	19
27	INFECTIOUS DISEASE	Illness	Tetanus	2	52	IN.02.52	37	A35	N72	Illness	Illness	Illness	19
27	INFECTIOUS DISEASE	Illness	Diphtheria	2	53	IN.02.53	32	A36.9	R83	Illness	Illness	Illness	19
27	INFECTIOUS DISEASE	Illness	Pertussis / Whooping Cough	2	54	IN.02.54	33	A37.9	R71	Illness	Illness	Illness	19
27	INFECTIOUS DISEASE	Illness	Measles	2	55	IN.02.55	55	B05.9	A71	Illness	Illness	Illness	19
27	INFECTIOUS DISEASE	Illness	Mumps	2	56	IN.02.56	72	B26.9	D71	Illness	Illness	Illness	19
28	NEUROLOGICAL	Illness	Other nervous system illness/disorder	0	0	NS.00.00	349.9	G98	N99	Illness	Illness	Illness	19
28	NEUROLOGICAL	Illness	Neurologic Neoplasm	0	42	NS.00.42	195	D36.1	N75	Illness	Illness	Illness	19
28	NEUROLOGICAL	Illness	Peripheral neuropathy	1	51	NS.01.51	349.8	G62.9	N94	Illness	Illness	Illness	19
28	NEUROLOGICAL	Illness	Headache	1	52	NS.01.52	784	R51	N01	Illness	Illness	Illness	19
28	NEUROLOGICAL	Illness	Migraine	1	53	NS.01.53	346	G43.9	N89	Illness	Illness	Illness	19
28	NEUROLOGICAL	Illness	Multiple sclerosis	1	54	NS.01.54	349.8	G35	N86	Illness	Illness	Illness	19
28	NEUROLOGICAL	Illness	Convulsive disorder / epilepsy	1	55	NS.01.55	345	G40.9	N88	Illness	Illness	Illness	19
28	NEUROLOGICAL	Illness	Vertigo / Menier's disease	1	56	NS.01.56	780.4	H81.0	H82	Illness	Illness	Illness	19
28	NEUROLOGICAL	Illness	Polyneuritis / Guillan-Barre Syndrome	1	57	NS.01.57	349.8	G61.0	N94	Illness	Illness	Illness	19
28	NEUROLOGICAL	Illness	Post-polio Syndrome	1	58	NS.01.58	349.8	G14	N70	Illness	Illness	Illness	19
28	NEUROLOGICAL	Illness	Stroke	22	52	NS.22.52	349.8	I64	K90	Illness	Illness	Illness	19
28	NEUROLOGICAL	Illness	Meningitis	23	38	NS.23.38	322.9	G00.9	N71	Illness	Illness	Illness	19
28	NEUROLOGICAL	Illness	Idiopathic brachial neuritis	24	51	NS.24.51	955.7	M54.1	L99	Illness	Illness	Illness	19
29	PSYCH.	Illness	Depression /bipolar disorder	0	51	PS.00.51	349.8	F32.9	P76	Illness	Illness	Illness	19
29	PSYCH.	Illness	Depression /bipolar disorder	0	51	PS.00.51	349.8	F31.9	P73	Illness	Illness	Illness	19
29	PSYCH.	Illness	Anxiety	0	52	PS.00.52	300.9	F41.9	P74	Illness	Illness	Illness	19
29	PSYCH.	Illness	Anorexia nervosa / bulemia	0	53	PS.00.53	783.9	F50.0	P86	Illness	Illness	Illness	19
29	PSYCH.	Illness	Anorexia nervosa / bulemia	0	53	PS.00.53	783.9	F50.2	P86	Illness	Illness	Illness	19
29	PSYCH.	Illness	Insomnia, jet lag and sleep disturbance	0	54	PS.00.54	349.8	G47.0	P06	Illness	Illness	Illness	19
29	PSYCH.	Illness	Attention deficit hyperactivity disorder	0	55	PS.00.55	314	F90.9	P81	Illness	Illness	Illness	19
29	PSYCH.	Illness	Overtraining syndrome	1	51	PS.01.51	780.7	Z73.0	P29	Illness	Illness	Illness	19
29	PSYCH.	Illness	Burn-out, fatigue syndrome	2	52	PS.02.52	780.7	Z73.0	P29	Illness	Illness	Illness	19
30	RESPIRATORY	Illness	Other respiratory illness / disorder	0	0	LU.00.00	519.9	J98.9	R99	Illness	Illness	Illness	19
30	RESPIRATORY	Illness	Respiratory neoplasm	0	42	LU.00.42	162	D38.6	R92	Illness	Illness	Illness	19
30	RESPIRATORY	Illness	Upper Respiratory Infection	1	38	LU.01.38	465.9	J06.9	R74	Illness	Illness	Illness	19
30	RESPIRATORY	Illness	Tonsilitis	2	38	LU.02.38	463	J03.9	R76	Illness	Illness	Illness	19
30	RESPIRATORY	Illness	Peritonsillar Abscess	3	38	LU.03.38	786.9	J36	R76	Illness	Illness	Illness	19
30	RESPIRATORY	Illness	Pharyngitis	4	38	LU.04.38	462	J02.9	R74	Illness	Illness	Illness	19
30	RESPIRATORY	Illness	Bronchitis / lower respiratory tract infection	5	38	LU.05.38	490	J40	R78	Illness	Illness	Illness	19
30	RESPIRATORY	Illness	Exercise Induced Asthma (EIA/EIB)	5	51	LU.05.51	493.9	J45.1	R96	Illness	Illness	Illness	19
30	RESPIRATORY	Illness	Asthma	5	52	LU.05.52	493.1	J45.9	R96	Illness	Illness	Illness	19
30	RESPIRATORY	Illness	Hayfever	5	53	LU.05.53	995.3	J30.1	R97	Illness	Illness	Illness	19
30	RESPIRATORY	Illness	Pneumothorax - Spontaneous	6	52	LU.06.52	512	J93.1	R99	Illness	Illness	Illness	19
30	RESPIRATORY	Illness	Cystic fibrosis	6	53	LU.06.53	786.9	E84.9	T99	Illness	Illness	Illness	19
30	RESPIRATORY	Illness	COPD- Chronic Obstrucitve Pulmonary Disease	6	54	LU.06.54	786.9	J44.9	R95	Illness	Illness	Illness	19
30	RESPIRATORY	Illness	Pneumonia	6	55	LU.06.55	481	J18.9	R81	Illness	Illness	Illness	19
30	RESPIRATORY	Illness	Respiratory Tuberculosis	6	56	LU.06.56	18	A15.9	A70	Illness	Illness	Illness	19
31	RHEUMATOLOGY / METABOLIC BONE	Illness	Other Rheumatic illness / disorder	0	0	RM.00.00	716.8	M13.9	L91	Illness	Illness	Illness	19
31	RHEUMATOLOGY / METABOLIC BONE	Illness	Osteoporosis	1	51	RM.01.51	733	M81.9	L95	Illness	Illness	Illness	19
31	RHEUMATOLOGY / METABOLIC BONE	Illness	Gout	2	51	RM.02.51	716.8	M10.0	T92	Illness	Illness	Illness	19
31	RHEUMATOLOGY / METABOLIC BONE	Illness	Pseudogout / Chondrocalcinosis	2	52	RM.02.52	716.8	M11.2	T92	Illness	Illness	Illness	19
31	RHEUMATOLOGY / METABOLIC BONE	Illness	Regional Pain Syndrome	3	51	RM.03.51	716.8	M89.0	L99	Illness	Illness	Illness	19
31	RHEUMATOLOGY / METABOLIC BONE	Illness	McArdle's Syndrome	4	51	RM.04.51	716.8	E74.0	T99	Illness	Illness	Illness	19
31	RHEUMATOLOGY / METABOLIC BONE	Illness	Ankylosing spondylitis	5	51	RM.05.51	720	M45	L88	Illness	Illness	Illness	19
31	RHEUMATOLOGY / METABOLIC BONE	Illness	Reiter's Syndrome	5	52	RM.05.52	714.8	M02.3	L99	Illness	Illness	Illness	19
31	RHEUMATOLOGY / METABOLIC BONE	Illness	Seropositive Spondarthropathies	5	53	RM.05.53	710.8	M05.9	L88	Illness	Illness	Illness	19
31	RHEUMATOLOGY / METABOLIC BONE	Illness	Other Seronegative Spondarthropathies	5	54	RM.05.54	710.8	M06.0	L88	Illness	Illness	Illness	19
31	RHEUMATOLOGY / METABOLIC BONE	Illness	Rheumatoid Arthritis	5	55	RM.05.55	714	M06.9	L88	Illness	Illness	Illness	19
31	RHEUMATOLOGY / METABOLIC BONE	Illness	Lupus	5	56	RM.05.56	695.4	L93.0	S99	Illness	Illness	Illness	19
31	RHEUMATOLOGY / METABOLIC BONE	Illness	Marfan Syndrome	5	57	RM.05.57	759.8	Q87.4	A90	Illness	Illness	Illness	19
31	RHEUMATOLOGY / METABOLIC BONE	Illness	Ehlers-Danlos Syndrome	5	58	RM.05.58	729.9	Q79.6	L82	Illness	Illness	Illness	19
31	RHEUMATOLOGY / METABOLIC BONE	Illness	Sjogren's Syndrome	5	59	RM.05.59	710.2	M35.0	L99	Illness	Illness	Illness	19
31	RHEUMATOLOGY / METABOLIC BONE	Illness	Fibromyalgia	6	51	RM.06.51	729	M79.7	L18	Illness	Illness	Illness	19
31	RHEUMATOLOGY / METABOLIC BONE	Illness	Myositis	7	51	RM.07.51	729	M60.9	L18	Illness	Illness	Illness	19

## Sheet: DV Illness
Region	HEAD -eye	HEAD	HAND	ABDOMEN	CARDIOVASCULAR	DERMATOLOGY	ENDOCRINE	ENVIRONMENTAL	FLUID AND ELECTROLYTE	GASTROINTESTINAL	GENITOURINARY	HAEMATOLOGY	INFECTIOUS DISEASE	NEUROLOGICAL	PSYCH.	RESPIRATORY	RHEUMATOLOGY / METABOLIC BONE
HEAD_eye	Stye	Otitis media	Systemic disease of nail	Abdominal pain / illness -Misc	Other cardiovascular illness / disorder	Other dermatologic illness / disorder	Other endocrinologic illness / disorder	Other environmental illness / disorder	Other fluid and electrolyte illness / disorder	Other gastrointestinal illness / disorder	Other GU illness / disorder	Other hematologic illness / disorder	Other infectious illness / disorder	Other nervous system illness/disorder	Depression /bipolar disorder	Other respiratory illness / disorder	Other Rheumatic illness / disorder
Head_Illness	Conjunctivitis	Otitis externa = swimmer's ear			Sudden Cardiac Death	Skin Neoplasm	Ovarian Cyst	Hypothermia	Hyponatremia	Gastrointestinal Neoplasm	Genitourinary Neoplasm	Hemotologic Neoplasm	Non-specific viral Illness	Neurologic Neoplasm	Depression /bipolar disorder	Respiratory neoplasm	Osteoporosis
Hand_Illness					Hypertrophic and other cardiomyopathy	Burn	Pituitary Neoplasm	Frostbite	Hypernatremia	Irritable Bowel Syndrome	Myoglobinuria (Rhabdomyolysis)	Iron deficiency anemia	Influenza	Peripheral neuropathy	Anxiety	Upper Respiratory Infection	Gout
ABDOMEN_Illness					Myocarditis	Blister	Diabetes mellitus	Hyperthermia / Heat illness (exhaustion, syncope, stroke)	Dehydration	Allergy Syndrome	Pyelonephritis	non-Iron deficiency anemia	Mononucleosis (EBV) / CMV	Headache	Anorexia nervosa / bulemia	Tonsilitis	Pseudogout / Chondrocalcinosis
CARDIOVASCULAR					Pericarditis	Callus, corn	Diabetes mellitus	Heat cramps		Stitch	Exercise Induced Hematuria	Vitamin B12 Deficiency	Shingles (herpes zoster)	Migraine	Anorexia nervosa / bulemia	Peritonsillar Abscess	Regional Pain Syndrome
DERMATOLOGY					Arrythmia - Dysrythmia (General)	Skin ulcer	Short luteal Phase / Anovulation	Sunburn		Gastroesophageal Reflux (GERD)	Renal Stone	Pre-latent iron deficiency	Lymphadenitis / lymphangitis	Multiple sclerosis	Insomnia, jet lag and sleep disturbance	Pharyngitis	McArdle's Syndrome
ENDOCRINE					Atral Fibrillation	Black heel (Talon noir)	Amenorrhea / Oligomenorrhea	Altitude / mountain sickness		Gastritis	Athletic Pseudonephritis	Latent iron deficiency	Post Viral Fatigue	Convulsive disorder / epilepsy	Attention deficit hyperactivity disorder	Bronchitis / lower respiratory tract infection	Ankylosing spondylitis
ENVIRONMENTAL					Supraventicular tachycardia	Tinea pedis (athlete's foot)	Dysmenorrhea / Menorrhagia	High Altitude Pulmonary or Cerebral Edema		Stomach Ulcer	Renal Failure	Platelet Disorder	HIV related	Vertigo / Menier's disease	Overtraining syndrome	Exercise Induced Asthma (EIA/EIB)	Reiter's Syndrome
FLUID_AND_ELECTROLYTE					Ventricular Dysrythmia	Tinea cruris (jock itch)	Delayed menarche	Nitrogen narcosis		Gall Stones	Urinary Tract Infection	Clotting Disorder	Tetanus	Polyneuritis / Guillan-Barre Syndrome	Burn-out, fatigue syndrome	Asthma	Seropositive Spondarthropathies
GASTROINTESTINAL					Autonomic Dysfunction (syncope)	Tinea corporis / capitis / Ringworm	Cushing's syndrome	Decompression sickness		Hepatitis -type not specified	Sexually Transmitted Disease	Splenomegaly	Diphtheria	Post-polio Syndrome		Hayfever	Other Seronegative Spondarthropathies
GENITOURINARY					Aortic Valve disease	Tinea versicolor	Obesity / overweight	Drowning		Hepatitis A	Testicle Neoplasm	Sickle cell trait / disorder	Pertussis / Whooping Cough	Stroke		Pneumothorax - Spontaneous	Rheumatoid Arthritis
HAEMATOLOGY					Pulmonary Valve Disease	Scabies	Anabolic Steroid Related	Diving reflex/sudden death		Hepatitis B	Epididymitis	Hodgkin's Lymphoma	Measles	Meningitis		Cystic fibrosis	Lupus
INFECTIOUS_DISEASE					Tricuspid Valve Disease	Pediculosis (lice)	Hypercholesterolemia			Pancreatic Disease	Testicle Torsion	Non-Hodgkin's Lymphoma	Mumps	Idiopathic brachial neuritis		COPD- Chronic Obstrucitve Pulmonary Disease	Marfan Syndrome
NEUROLOGICAL					Mitral Valve Disease	Herpes simplex	Hypoglycemia			Traveller’s Diarrhea	Ovary Neoplasm					Pneumonia	Ehlers-Danlos Syndrome
PSYCH.					Mitral Valve Prolapse	Herpes simplex / genitalis	Hyperthyroid			Duodeual Ulcer	Polycyctic Ovaries					Respiratory Tuberculosis	Sjogren's Syndrome
RESPIRATORY					Angina Syndrome	Herpes simplex / genitalis	Hypothyroid			Celiac Disease	Ovarian Failure						Fibromyalgia
RHEUMATOLOGY_METABOLICBONE					Infarction/Stenosis	Herpes gladiatorum	Acromegaly			Crohn’s Disease	Pregnancy						Myositis
					Hypertension	Molluscum contagiosum				Malabsorbtion Syndrome	Vaginal Discharge
					Deep vein thrombosis	Warts (other than plantar)				Runner’s Diarrhea
						Plantar warts				Other Colon Infection
						Cellulitis				Appendicitis
						Folliculitis				Ulcerative Colitis
						Boil, Abcess, Furuncle (bacterial)				Superior Mesenteric Disease
						Impetigo / staphylococcal skin infection				Gastroenteritis
						Methicillin Resistant Staphylococcus Aureus (MRSA)				Hemorrhoids
						Acne vulgaris				Anal Fissure
						Eczema
						Contact dermatitis
						Allergic reaction - Hives
						Pityriasis Rosea
						Irregular mole / skin lesion

## Sheet: DV-Codes
Region Name	Head	Misc.Head	EyeHead	EarHead	NoseHead	MouthHead	NerveHead	BoneHead	JointHead	Neck	Misc.Neck	MuscleNeck	NerveNeck	BoneSpineNeck	JointNeck	Shoulder	Misc.Shoulder	MuscleShoulder	TendonShoulder	NerveShoulder	BoneShoulder	JointShoulder	Upper Arm	Misc.UpperArm	MuscleUpperArm	NerveUpperArm	BoneUpperArm	Elbow	Misc.Elbow	TendonElbow	NerveElbow	BoneElbow	JointElbow	LigamentElbow	Forearm	Misc.Forearm	MuscleForearm	NerveForearm	BoneForearm	Wrist	Misc.Wrist	TendonWrist	NerveWrist	BoneWrist	JointWrist	Hand	Misc.Hand	TendonHand	MuscleHand
Head	Misc.	Other injury to head	Other eye injury	Other Ear Injury	Nasal fracture	Mouth /throat disorder	Concussion	Facial fracture	TMJ disorder	Misc.	Other neck injury	Cervical strain / whiplash	Neck radiculopathy	Cervical spine fracture	Cervical facet osteoarthritis	Misc.	Other shoulder injury	Deltoid strain	Rotator cuff tendinopathy	Shoulder reflex sympathetic dystrophy	Clavicular fracture	Shoulder degenerative/osteoarthritis	Misc.	Other arm injury	Biceps brachii strain	Radial nerve injury	Humeral shaft fracture	Misc.	Other elbow injury	Lateral epicondyle contusion	Elbow reflex sympathetic dystrophy	Supracondylar humeral fracture	Elbow sprain -ill defined	Ulnar collateral ligament sprain -acute	Misc.	Other forearm injury	Forearm flexor muscle strain	Forearm reflex sympathetic dystrophy	Radius fracture (including Colles')	Misc.	Other wrist injury	Wrist extensor tendinopathy	Wrist reflex sympathetic dystrophy	Scaphoid fracture	Wrist sprain	Misc.	Other hand injury	Extensor expansion tendon tear/rupture	Intrinsic muscle strain
Neck	Eye	Head Laceration	Corneal abrasion	Cauliflower ear	Nasal contusion	Tongue laceration	Post concussion syndrome	Skull fracture		Muscle	Neck / throat contusion	Torticolis / spasm	Cervical spinal cord compression/transection	Cervical spinal stenosis	Cervical facet syndrome	Muscle	Shoulder Contusion	Rotator cuff strain	Long head of biceps rupture	Shoulder neuroma	Scapular fracture	Adhesive capsulitis / frozen shoulder	Muscle	Upper Arm Contusion	Distal biceps rupture		Humeral stress fracture	Tendon	Elbow contusion	Lateral epicondyopathy (tennis elbow)	Elbow neuroma	Medial epicondyle avulsion fracture	Elbow dislocation	Ulnar collateral ligament 1° sprain -acute	Muscle	Forearm Contusion	Forearm extensor muscle strain		Radius greenstick fracture	Tendon	Wrist contusion	Wrist extensor tenosynovitis	Wrist neuroma	Scaphoid fracture-non-union	Wrist degenerative/osteoarthritis	Tendon	Hand contusion	Extensor expansion tendon laceration
Shoulder	Ear	Scalp laceration	Detached retina	Tinnitus / barotrauma	Epistaxis	Other dental injury	Structural brain injury			Nerve	Neck laceration	Trapezius strain	Cervical spinal contusion/concussion		Cervical degenerative disc disease	Tendon	Shoulder laceration	Rotator cuff tear	Long head of biceps tendinitis	Axillary nerve Injury - Isolated	Os acrominale -symptomatic	Chondromalacia	Nerve	Upper arm laceration	Biceps brachii myositis ossificans			Nerve	Elbow laceration	Medial epicondyle contusion	Ulnar nerve subluxation	Medial epicondyle growth plate / physeal injury	Humero-ulnar degenerative/osteoarthritis	Ulnar collateral ligament 2° sprain -acute	Nerve	Forearm laceration	Brachioradialis strain		Ulnar fracture	Nerve	Wrist laceration	Wrist flexor tendinopathy	Carpal tunnel syndrome	Scaphoid avascular necrosis	Distal radio-ulnar joint dislocation	Muscle	Hand laceration	Flexor digitorum superficialus tear/rupture
UpperArm	Nose	Scalp abrasion	Lens dislocation/subluxation	Traumatic perforated ear drum		Teeth fracture	Subdural / epidural hematoma			Bone_Spine	Neck abrasion	Trapezius trigger points	Brachial plexus syndrome (Stinger)		Cervical disc herniation	Nerve	Shoulder abrasion	Pectoralis strain		Axillary nerve Injury - With fracture or dislocation	Humeral neck fracture	Sternoclavicular joint sprain -acute	Bone	Upper arm abrasion	Triceps strain			Bone	Elbow abrasion	Medial epicondylopathy (golfers' elbow)	Entrapment neuropathy / javelin elbow	Lateral epicondyle avulsion fracture	Humero-ulnar Impingement Syndrome	Ulnar collateral ligament 3° sprain -acute	Bone	Forearm abrasion				Bone	Wrist abrasion	Wrist flexor tenosynovitis	Ulnar nerve entrapment (Tunnel of Guyon)	Lunate fracture	Distal radio-ulnar joint instablility	Nerve	Hand abrasion	Trigger finger
Elbow	Mouth	Facial contusion								Joint	Thoracic Outlet Syndrome	Suboccipital muscle strain	11th cranial nerve injury			Bone	Acute subacromial bursitis - calcific	Rhomboid strain		Long thoracic nerve palsy / winging scapula	Humeral proximal growth plate / physeal injury	Sternoclavicular joint 1° sprain -acute			Triceps rupture			Joint	Olecranon bursitis	Triceps tendinopathy	Median nerve injury	Lateral epicondyle growth plate / physeal injury	Humero-radial degenerative arthritis	Ulnar collateral ligament 1° sprain -chronic		Forearm exertional compartment syndrome				Joint	Wrist impingement	DeQuervain's Disease		Kienboch's disease	Scapholunate dissociation	Bone	Subungal hematoma	Flexor digitorum profundus tear/rupture
Forearm	Nerve	Facial laceration														Joint	Impingement syndrome/subacromial bursitis			Thoracodorsal nerve palsy	Hill-Sachs Lesion	Sternoclavicular joint 2° sprain -acute						Ligament		Biceps tendinopathy	Radial nerve injury	Radial head fracture	Little league elbow / osetochondritis dissecans	Ulnar collateral ligament 2° sprain -chronic							Dorsal wrist ganglion	Extensor Carpi Ulnaris Subluxation		Triquetrium fracture	Scapholunate instability	Joint	Nail avulsion	Dupuytren's contacture
Wrist	Bone	Facial abrasion															Impingement syndrome/subacromial bursitis			Suprascapular nerve entrapment		Sternoclavicular joint 3° sprain -acute									Posterior interosseous nerve entraptment	Coronoid fracture	Radio-ulnar joint disorder	Ulnar collateral ligament 3° sprain -chronic							Volar wrist ganglion			Pisiform fracture	Lunate dislocation	Ligament	Other finger nail injury
Hand	Joint																Scapulothoracic dysfunction					Sternoclavicular joint 1° sprain -chronic										Olecranon avulsion fracture	Elbow Loose body	Annular ligament Injury										Trapezium fracture	Pisotriquetral joint injury		Hand blister
Chest_Ribs_UpperBack																	Axillary artery thrombosis					Sternoclavicular joint 2° sprain -chronic																						Trapezoid fracture	Mid-carpal instability		Finger blister
Abdomen																	Cephalic venous thrombosis					Sternoclavicular joint 3° sprain -chronic																						Capitate fracture	Triangular fibrocartillage complex tear
Pelvis_LowBack																	Cephalic venous insufficiency					Acromioclavicular sprain -acute																						Hamate fracture	Wrist capsulitis
Hip_Groin																						Acromioclavicular 1° sprain -acute																						Hook of hamate fracture
Thigh																						Acromioclavicular 2° sprain -acute
Knee																						Acromioclavicular 3° sprain -acute
LowerLeg																						Acromioclavicular 1° sprain -chronic
Ankle																						Acromioclavicular 2° sprain -chronic
Foot																						Acromioclavicular 3° sprain -chronic
NonSpecificMSK																						Acromioclavicular 4° to 6° (Type IV-VI) sprain -acute
																						Acromioclavicular 4° to 6° (Type IV-VI) sprain -chronic
																						Acromioclavicular degnerative arthritis
																						Distal clavicular osteolysis
																						Anterior dislocation (initial)
																						Anterior subluxation (initial)
																						Anterior recurrent dislocation/instability
																						Posterior dislocation (initial)
																						Posterior subluxation
																						Posterior recurrent dislocation/instability
																						Multi-directional instability (multidirectional)
																						Multi-directional laxity (multidirectional)
																						Glenoid labrum tear
																						Bankart lesion
																						SLAP lesion
[truncated: 65 more columns]

## Sheet: Injuries MA & TL
2024-06-01	2024-07-01	2024-08-01	2024-09-01	2024-10-01	2024-11-01	2024-12-01	2025-01-01	2025-02-01	2025-03-01	2025-04-01	2025-05-01
2024-07-01	2024-08-01	2024-09-01	2024-10-01	2024-11-01	2024-12-01	2025-01-01	2025-02-01	2025-03-01	2025-04-01	2025-05-01	2025-06-01
			Time Loss																	Time Loss
			TL Start	TL End	TL Days															2024-06-01	2024-07-01	2024-08-01	2024-09-01	2024-10-01	2024-11-01	2024-12-01	2025-01-01	2025-02-01	2025-03-01	2025-04-01	2025-05-01	Check

## Sheet: Illness MA & TL
2024-06-01	2024-07-01	2024-08-01	2024-09-01	2024-10-01	2024-11-01	2024-12-01	2025-01-01	2025-02-01	2025-03-01	2025-04-01	2025-05-01
2024-07-01	2024-08-01	2024-09-01	2024-10-01	2024-11-01	2024-12-01	2025-01-01	2025-02-01	2025-03-01	2025-04-01	2025-05-01	2025-06-01
			Time Loss																	Time Loss
			TL Start	TL End	TL Days															2024-06-01	2024-07-01	2024-08-01	2024-09-01	2024-10-01	2024-11-01	2024-12-01	2025-01-01	2025-02-01	2025-03-01	2025-04-01	2025-05-01	Check

[truncated: 2 more sheets: Vlook UP, Data Validation]
