# Supplementary material for: Lessons Learned from Implementing Injury and Illness Surveillance in Professional Football: Introducing a New Implementation Framework
Source: Sports Med. 2025 Jul 11;55(10):2375–85. doi: 10.1007/s40279-025-02276-5 (PMC12513881; doi:10.1007/s40279-025-02276-5)
Supplement: Supplementary file 6 — Appendix 5: AFC Excel File Prototype (XLSX 2444 KB) [file 40279_2025_2276_MOESM6_ESM.xlsx]

## Sheet: Players-List
Given Name(s)	Family name			Player code		Start Active Date	End Active Date		Start Active Date 2	End Active Date 2	is Active?	Today: 20-Jan-2024	Age (years)	Weight (kg)	Height (cm)	Main Position	Dominant leg
											FALSE					Lateral Mid fielder
											FALSE
											FALSE
											FALSE
											FALSE
											FALSE
											FALSE
											FALSE
											FALSE
											FALSE
											FALSE
											FALSE
											FALSE
											FALSE
											FALSE
											FALSE
											FALSE
											FALSE
											FALSE
											FALSE
											FALSE
											FALSE
											FALSE
											FALSE
											FALSE
											FALSE
											FALSE
											FALSE
											FALSE
											FALSE
											FALSE
											FALSE
											FALSE
											FALSE
											FALSE
											FALSE
											FALSE
											FALSE
											FALSE
											FALSE
											FALSE
											FALSE
											FALSE
											FALSE
											FALSE
											FALSE
											FALSE
											FALSE
											FALSE
											FALSE
			,										.	.	.	.	.

## Sheet: INJURIES
Injury																											Automatic Cells								Hamstring Injury				Anterior Thigh		Ankle Sprain		Groin
N	Action required?	Player Code		Date of activity stop due to Injury	Date of return to full participation	Time loss		Injured body part	Structure Type	Diagnosis based on Consensus	Free Diagnosis	Injury side	Was this a re-injury?	Re-injury Timing	Onset	Injury mechanism	If by Kicking	Other	Competition or Training injury?	Timing	Caused by Collision? Was it Direct Contact?	Other Object	Referee’s Sanction	Other Comments	Sleep last 24h		Onset	Structure sub-Type	Consensus Category	Free Comment	ICD-10	Canadian Code			Specific location	Injury mechanism	Other	Leg Status moment of injury	Specific location	Others	Player using an ankle Taping/Braces?	Others	Main Entity	Entity 2	Entity 3	Entity 4		Groin Entities Details
1		PPPT		2022-01-13	2022-01-18	5		Shoulder	Nerve	Shoulder neuroma		Right	No		Gradual	Sprinting		lwehfIOWYE	Match	13	Contact with other object	GOAL		JDGLHAG	9		Chronic Injury	Brain/spinal cord/peripheral nerve	Nerve injury		G56.8	SK.20.44																Adductor-related groin pain = Adductor tenderness AND pain on resisted adduction testing.
2		GT3																																														Inguinal-related groin pain = Pain AND tenderness located in the inguinal canal region. No palpable inguinal hernia present. More likely if the pain is aggravated with resistance testing of the abdominal muscles OR on Valsalva/cough/sneeze.
																																																Pubic-related groin pain = Local tenderness of the pubic symphysis and the immediately adjacent bone.
																																																Hip-related groin pain = Clinical suspicion of hip-related pain, either through history or clinical examination.
																																																Other = When the symptoms cannot be easily classified into one of the commonly defined clinical entities
																																																Groin Entities Details
																																																Adductor-related groin pain = Adductor tenderness AND pain on resisted adduction testing.
																																																Iliopsoas-related groin pain = Iliopsoas tenderness AND more likely with pain on resisted hip flexion AND/OR pain on stretching the hip flexors.
																																																Inguinal-related groin pain = Pain AND tenderness located in the inguinal canal region. No palpable inguinal hernia present. More likely if the pain is aggravated with resistance testing of the abdominal muscles OR on Valsalva/cough/sneeze.
																																																Pubic-related groin pain = Local tenderness of the pubic symphysis and the immediately adjacent bone.
																																																Hip-related groin pain = Clinical suspicion of hip-related pain, either through history or clinical examination.
																																																Other = When the symptoms cannot be easily classified into one of the commonly defined clinical entities
																																																Groin Entities Details
																																																Adductor-related groin pain = Adductor tenderness AND pain on resisted adduction testing.
																																																Iliopsoas-related groin pain = Iliopsoas tenderness AND more likely with pain on resisted hip flexion AND/OR pain on stretching the hip flexors.
																																																Inguinal-related groin pain = Pain AND tenderness located in the inguinal canal region. No palpable inguinal hernia present. More likely if the pain is aggravated with resistance testing of the abdominal muscles OR on Valsalva/cough/sneeze.
																																																Pubic-related groin pain = Local tenderness of the pubic symphysis and the immediately adjacent bone.
																																																Hip-related groin pain = Clinical suspicion of hip-related pain, either through history or clinical examination.
																																																Other = When the symptoms cannot be easily classified into one of the commonly defined clinical entities
																																																Groin Entities Details
																																																Adductor-related groin pain = Adductor tenderness AND pain on resisted adduction testing.
																																																Iliopsoas-related groin pain = Iliopsoas tenderness AND more likely with pain on resisted hip flexion AND/OR pain on stretching the hip flexors.
																																																Inguinal-related groin pain = Pain AND tenderness located in the inguinal canal region. No palpable inguinal hernia present. More likely if the pain is aggravated with resistance testing of the abdominal muscles OR on Valsalva/cough/sneeze.
																																																Pubic-related groin pain = Local tenderness of the pubic symphysis and the immediately adjacent bone.
																																																Hip-related groin pain = Clinical suspicion of hip-related pain, either through history or clinical examination.
																																																Other = When the symptoms cannot be easily classified into one of the commonly defined clinical entities
																																																Groin Entities Details
																																																Adductor-related groin pain = Adductor tenderness AND pain on resisted adduction testing.
																																																Iliopsoas-related groin pain = Iliopsoas tenderness AND more likely with pain on resisted hip flexion AND/OR pain on stretching the hip flexors.
																																																Inguinal-related groin pain = Pain AND tenderness located in the inguinal canal region. No palpable inguinal hernia present. More likely if the pain is aggravated with resistance testing of the abdominal muscles OR on Valsalva/cough/sneeze.
																																																Pubic-related groin pain = Local tenderness of the pubic symphysis and the immediately adjacent bone.
																																																Hip-related groin pain = Clinical suspicion of hip-related pain, either through history or clinical examination.
																																																Other = When the symptoms cannot be easily classified into one of the commonly defined clinical entities
																																																Groin Entities Details
																																																Adductor-related groin pain = Adductor tenderness AND pain on resisted adduction testing.
																																																Iliopsoas-related groin pain = Iliopsoas tenderness AND more likely with pain on resisted hip flexion AND/OR pain on stretching the hip flexors.
																																																Inguinal-related groin pain = Pain AND tenderness located in the inguinal canal region. No palpable inguinal hernia present. More likely if the pain is aggravated with resistance testing of the abdominal muscles OR on Valsalva/cough/sneeze.
																																																Pubic-related groin pain = Local tenderness of the pubic symphysis and the immediately adjacent bone.
																																																Hip-related groin pain = Clinical suspicion of hip-related pain, either through history or clinical examination.
																																																Other = When the symptoms cannot be easily classified into one of the commonly defined clinical entities
																																	,
,	,	,	,	,	,	,	,					,	,	,	,	,	,	,	,	,	,	,	,	,	,									,	,	,	,	,	,	,	,	,	,	,	,	,
							,

## Sheet: ILLNESSES
Illness								Illness Card
Number	Action required?	Player Code		Date of activity stop due to illness	Date of return to full participation	Time loss		Illness onset during match/training?	Timing	Affected system	Diagnosis based on Consensus	Free Diagnosis	Symptom(s)	Others	Causes of illness	Others	Possible influencing factors in the previous week	Others	Diagnosis (specify results of examination)
1		PPPT		2022-02-22	2022-02-23	1				HEAD_eye									KJSGADFKAEWGUEW. WKHQOGT QEWRN OHERGOH ERG
,	,	,	,	,	,	,	,	,	,	,			,	,	,	,	,	,	,
							,

## Sheet: Summary Inj-Ill
Month	2023-12-02	2024-01-01	2024-02-01	2024-03-01	2024-04-01	2024-05-01	2024-06-01	2024-07-01	2024-08-01	2024-09-01	2024-10-01	2024-11-01	2024-12-01
Count of injuries	0	0	0	0	0	0	0	0	0	0	0	0	0
Count of illness	0	0	0	0	0	0	0	0	0	0	0	0	0
Session 1 WITH ball	no exposure	0	0	0	0	0	0	0	0	0	0	0	0
Session 1 without ball		0	0	0	0	0	0	0	0	0	0	0	0
Match		147	0	0	0	0	0	0	0	0	0	0	0
Session 2 WITH ball		0	0	0	0	0	0	0	0	0	0	0	0
Session 2 without ball		0	0	0	0	0	0	0	0	0	0	0	0
Total Exposure (mins)		147	0	0	0	0	0	0	0	0	0	0	0
Rates injuries (TL)		0
Rates of illness (TL)		0
Month	2023-12-02	2024-01-01	2024-02-01	2024-03-01	2024-04-01	2024-05-01	2024-06-01	2024-07-01	2024-08-01	2024-09-01	2024-10-01	2024-11-01	2024-12-01
Days lost for injuries		0	0	0	0	0	0	0	0	0	0	0	-5
Days lost for illnesses		0	0	0	0	0	0	0	0	0	0	0	-1
Total Days Lost		0	0	0	0	0	0	0	0	0	0	0	-6
Availability (exclusive of national Team)		0.333333

## Sheet: 1
B	Bench	January 2024	Monday	Tuesday	Wednesday	Thursday	Friday	Saturday	Sunday	Monday	Tuesday	Wednesday	Thursday	Friday	Saturday	Sunday	Monday	Tuesday	Wednesday	Thursday	Friday	Saturday	Sunday	Monday	Tuesday	Wednesday	Thursday	Friday	Saturday	Sunday	Monday	Tuesday	Wednesday
N	National Team
S	Sick		2024-01-01	2024-01-02	2024-01-03	2024-01-04	2024-01-05	2024-01-06	2024-01-07	2024-01-08	2024-01-09	2024-01-10	2024-01-11	2024-01-12	2024-01-13	2024-01-14	2024-01-15	2024-01-16	2024-01-17	2024-01-18	2024-01-19	2024-01-20	2024-01-21	2024-01-22	2024-01-23	2024-01-24	2024-01-25	2024-01-26	2024-01-27	2024-01-28	2024-01-29	2024-01-30	2024-01-31
I	Injured (no training)	Session 1 with Ball	70
R	Rehab (post-injury)	Session 1 without ball
A	Absent (Others)	Match
		Session 2 with Ball
		Session 2 without ball
	Session 1 with Ball
	Session 1 without ball
	Match																							B
																								80
																								I	R	R	R	67
	Session 2 with Ball
	Session 2 without ball

## Sheet: 2
B	Bench	February 2024	Thursday	Friday	Saturday	Sunday	Monday	Tuesday	Wednesday	Thursday	Friday	Saturday	Sunday	Monday	Tuesday	Wednesday	Thursday	Friday	Saturday	Sunday	Monday	Tuesday	Wednesday	Thursday	Friday	Saturday	Sunday	Monday	Tuesday	Wednesday	Thursday
N	National Team
S	Sick		2024-02-01	2024-02-02	2024-02-03	2024-02-04	2024-02-05	2024-02-06	2024-02-07	2024-02-08	2024-02-09	2024-02-10	2024-02-11	2024-02-12	2024-02-13	2024-02-14	2024-02-15	2024-02-16	2024-02-17	2024-02-18	2024-02-19	2024-02-20	2024-02-21	2024-02-22	2024-02-23	2024-02-24	2024-02-25	2024-02-26	2024-02-27	2024-02-28	2024-02-29
I	Injured (no training)	Session 1 with Ball
R	Rehab (post-injury)	Session 1 witout ball
A	Absent (Others)	Match
		Session 2 with Ball
		Session 2 without ball
	Session 1 with Ball
	Session 1 witout ball
	Match
	Session 2 with Ball
	Session 2 without ball

## Sheet: 3
B	Bench	March 2024	Friday	Saturday	Sunday	Monday	Tuesday	Wednesday	Thursday	Friday	Saturday	Sunday	Monday	Tuesday	Wednesday	Thursday	Friday	Saturday	Sunday	Monday	Tuesday	Wednesday	Thursday	Friday	Saturday	Sunday	Monday	Tuesday	Wednesday	Thursday	Friday	Saturday	Sunday
N	National Team
S	Sick		2024-03-01	2024-03-02	2024-03-03	2024-03-04	2024-03-05	2024-03-06	2024-03-07	2024-03-08	2024-03-09	2024-03-10	2024-03-11	2024-03-12	2024-03-13	2024-03-14	2024-03-15	2024-03-16	2024-03-17	2024-03-18	2024-03-19	2024-03-20	2024-03-21	2024-03-22	2024-03-23	2024-03-24	2024-03-25	2024-03-26	2024-03-27	2024-03-28	2024-03-29	2024-03-30	2024-03-31
I	Injured (no training)	Session 1 with Ball				60
R	Rehab (post-injury)	Session 1 witout ball
A	Absent (Others)	Match
		Session 2 with Ball
		Session 2 without ball
	Session 1 with Ball
	Session 1 witout ball
	Match
	Session 2 with Ball
	Session 2 without ball

## Sheet: 4
B	Bench	April 2024	Monday	Tuesday	Wednesday	Thursday	Friday	Saturday	Sunday	Monday	Tuesday	Wednesday	Thursday	Friday	Saturday	Sunday	Monday	Tuesday	Wednesday	Thursday	Friday	Saturday	Sunday	Monday	Tuesday	Wednesday	Thursday	Friday	Saturday	Sunday	Monday	Tuesday
N	National Team
S	Sick		2024-04-01	2024-04-02	2024-04-03	2024-04-04	2024-04-05	2024-04-06	2024-04-07	2024-04-08	2024-04-09	2024-04-10	2024-04-11	2024-04-12	2024-04-13	2024-04-14	2024-04-15	2024-04-16	2024-04-17	2024-04-18	2024-04-19	2024-04-20	2024-04-21	2024-04-22	2024-04-23	2024-04-24	2024-04-25	2024-04-26	2024-04-27	2024-04-28	2024-04-29	2024-04-30
I	Injured (no training)	Session 1 with Ball				65
R	Rehab (post-injury)	Session 1 witout ball
A	Absent (Others)	Match
		Session 2 with Ball
		Session 2 without ball
	Session 1 with Ball
						TY
	Session 1 witout ball
	Match
	Session 2 with Ball
	Session 2 without ball

## Sheet: 5
B	Bench	May 2024	Wednesday	Thursday	Friday	Saturday	Sunday	Monday	Tuesday	Wednesday	Thursday	Friday	Saturday	Sunday	Monday	Tuesday	Wednesday	Thursday	Friday	Saturday	Sunday	Monday	Tuesday	Wednesday	Thursday	Friday	Saturday	Sunday	Monday	Tuesday	Wednesday	Thursday	Friday
N	National Team
S	Sick		2024-05-01	2024-05-02	2024-05-03	2024-05-04	2024-05-05	2024-05-06	2024-05-07	2024-05-08	2024-05-09	2024-05-10	2024-05-11	2024-05-12	2024-05-13	2024-05-14	2024-05-15	2024-05-16	2024-05-17	2024-05-18	2024-05-19	2024-05-20	2024-05-21	2024-05-22	2024-05-23	2024-05-24	2024-05-25	2024-05-26	2024-05-27	2024-05-28	2024-05-29	2024-05-30	2024-05-31
I	Injured (no training)	Session 1 with Ball
R	Rehab (post-injury)	Session 1 witout ball
A	Absent (Others)	Match
		Session 2 with Ball
		Session 2 without ball
	Session 1 with Ball
	Session 1 witout ball
	Match
	Session 2 with Ball
	Session 2 without ball

## Sheet: 6
B	Bench	June 2024	Saturday	Sunday	Monday	Tuesday	Wednesday	Thursday	Friday	Saturday	Sunday	Monday	Tuesday	Wednesday	Thursday	Friday	Saturday	Sunday	Monday	Tuesday	Wednesday	Thursday	Friday	Saturday	Sunday	Monday	Tuesday	Wednesday	Thursday	Friday	Saturday	Sunday
N	National Team
S	Sick		2024-06-01	2024-06-02	2024-06-03	2024-06-04	2024-06-05	2024-06-06	2024-06-07	2024-06-08	2024-06-09	2024-06-10	2024-06-11	2024-06-12	2024-06-13	2024-06-14	2024-06-15	2024-06-16	2024-06-17	2024-06-18	2024-06-19	2024-06-20	2024-06-21	2024-06-22	2024-06-23	2024-06-24	2024-06-25	2024-06-26	2024-06-27	2024-06-28	2024-06-29	2024-06-30
I	Injured (no training)	Session 1 with Ball
R	Rehab (post-injury)	Session 1 witout ball
A	Absent (Others)	Match
		Session 2 with Ball
		Session 2 without ball
	Session 1 with Ball
	Session 1 witout ball
	Match
	Session 2 with Ball
	Session 2 without ball

[truncated: 16 more sheets: 7, 8, 9, 10, 11, 12, Exp Summary, SDMCS Search, DV Illness, DV-Codes, Vlook UP, Vlook up Illness, DV, Data Validation, Illness MA & TL, Injuries MA & TL]
